# Supplementary material for: Comparative Genomics Reveals the Ancestral Recombination Landscape of Placental Mammals
Source: bioRxiv. 2026 Apr 4:2026.04.02.716207. Preprint. [Version 1] doi: 10.64898/2026.04.02.716207 (PMC13060356; doi:10.64898/2026.04.02.716207)
Supplement: Supplement 5 [file media-5.xlsx]

## Sheet: WebGestalt - Low Auto Gene
geneSet	description	link	size	overlap	expect	enrichmentRatio	pValue	FDR	overlapId	database	userId
GO:0030280	structural constituent of skin epidermis	http://amigo.geneontology.org/amigo/term/GO:0030280	37	21	4.89305	4.2918	4.99104e-10	7.70417e-06	3848;3849;3850;3851;3852;3853;3855;3888;3890;3891;3892;9119;51350;112802;121391;140807;144501;196374;319101;338785;374454	geneontology_Molecular_Function	KRT80;KRT7;KRT86;KRT85;KRT84;KRT82;KRT75;KRT6A;KRT5;KRT71;KRT74;KRT72;KRT73;KRT2;KRT1;KRT77;KRT76;KRT3;KRT4;KRT79;KRT78
WP5221	2q11 2 copy number variation syndrome	http://pathway-viewer.toolforge.org/embed/WP5221?steelblue=ADRA2B,ASTL,DUSP2,STARD7,KANSL3,FER1L5,LMAN2L,CNNM4,CNNM3,ANKRD23,ANKRD39,SEMA4C,FAM178B,RHOA,COL2A1,CIAO2A,MAPK3	32	17	4.23183	4.01717	8.59617e-08	0.000663452	1280;431705;151;56910;51239;1844;81562;54910;26505;200539;90342;51252;55683;26504;387;84191;5595	pathway_WikiPathways	ADRA2B;ASTL;DUSP2;STARD7;KANSL3;FER1L5;LMAN2L;CNNM4;CNNM3;ANKRD23;ANKRD39;SEMA4C;FAM178B;RHOA;COL2A1;CIAO2A;MAPK3
R-HSA-606279	Deposition of new CENPA-containing nucleosomes at the centromere	http://reactome.org/PathwayBrowser/#/R-HSA-606279	73	26	9.65386	2.69322	9.93261e-07	0.00383299	11339;23421;255626;3012;3013;3017;3018;387103;55320;57082;64105;64946;80152;8334;8335;8339;8344;8345;8346;8347;8360;8361;8364;8365;8467;91687	pathway_Reactome	ITGB3BP;CENPL;SMARCA5;CENPK;CENPH;H2BC1;H2AC4;H2BC3;H4C3;H2BC4;H2AC6;H2BC5;H2BC6;H4C4;H2AC7;H2BC8;H2AC8;H4C6;H2BC9;H2BC10;H4C8;CENPW;MIS18BP1;KNL1;OIP5;CENPT
R-HSA-774815	Nucleosome assembly	http://reactome.org/PathwayBrowser/#/R-HSA-774815	73	26	9.65386	2.69322	9.93261e-07	0.00383299	11339;23421;255626;3012;3013;3017;3018;387103;55320;57082;64105;64946;80152;8334;8335;8339;8344;8345;8346;8347;8360;8361;8364;8365;8467;91687	pathway_Reactome	ITGB3BP;CENPL;SMARCA5;CENPK;CENPH;H2BC1;H2AC4;H2BC3;H4C3;H2BC4;H2AC6;H2BC5;H2BC6;H4C4;H2AC7;H2BC8;H2AC8;H4C6;H2BC9;H2BC10;H4C8;CENPW;MIS18BP1;KNL1;OIP5;CENPT
P00004	Alzheimer disease-presenilin pathway	http://www.pantherdb.org/pathway/pathwayDiagram.jsp?catAccession=P00004	112	34	14.8114	2.29553	1.70674e-06	0.00526905	7480;9313;4041;10612;2081;7481;4312;7471;4316;999;1001;4317;1496;1495;4322;2932;4325;10097;72;4035;11167;2066;345651;83464;10524;4327;7478;81029;64066;8325;83439;8322;7225;10893	pathway_Panther	ACTR2;ACTG2;CTNNA2;TCF7L1;ERBB4;GSK3B;FSTL1;ACTBL2;WNT8A;CTNNA1;MMP16;FZD8;TRIM3;KAT5;LRP5;WNT11;FZD4;TRPC6;MMP7;MMP20;MMP27;MMP8;MMP1;MMP13;WNT5B;WNT10B;WNT1;MMP19;LRP1;APH1B;CDH3;CDH1;ERN1;MMP24
R-HSA-9710421	Defective pyroptosis	http://reactome.org/PathwayBrowser/#/R-HSA-9710421	72	25	9.52162	2.6256	2.72765e-06	0.00701732	1687;1789;23649;255626;3012;3013;3017;3018;5557;5558;8334;8335;8339;8344;8345;8346;8347;8351;8352;8353;8360;8361;8364;8365;8726	pathway_Reactome	H2BC1;H2AC4;H2BC3;H3C3;H4C3;H2BC4;H2AC6;H2BC5;H2BC6;H4C4;H3C4;H2AC7;H2BC8;H2AC8;H3C6;H4C6;H2BC9;H2BC10;H4C8;PRIM2;GSDME;POLA2;EED;PRIM1;DNMT3B
GO:0000018	regulation of DNA recombination	http://amigo.geneontology.org/amigo/term/GO:0000018	130	36	17.1918	2.09402	8.9943e-06	0.0198337	940;2521;3006;3007;3008;3010;3024;3558;3565;3575;5531;5888;6778;6830;6944;7292;7320;8914;8971;10039;10097;10111;10524;10721;10902;22891;23529;26122;29072;51111;56941;57599;80762;132243;196528;341567	geneontology_Biological_Process	VPS72;TNFSF4;ACTR2;EPC2;CD28;WDR48;SETD2;PARP3;POLQ;HMCES;H1-10;H1-8;IL2;IL7R;RAD50;IL4;UBE2B;BRD8;NDFIP1;H1-1;H1-2;H1-6;H1-4;H1-3;ZNF365;KAT5;CLCF1;KMT5B;ARID2;H1-7;TIMELESS;STAT6;RAD51;PPP4C;FUS;SUPT6H
R-HSA-68616	Assembly of the ORC complex at the origin of replication	http://reactome.org/PathwayBrowser/#/R-HSA-68616	68	23	8.99264	2.55765	1.11347e-05	0.0214845	23594;23595;255626;3012;3013;3017;3018;4998;5000;8334;8335;8339;8344;8345;8346;8347;8351;8352;8353;8360;8361;8364;8365	pathway_Reactome	ORC1;ORC4;H2BC1;H2AC4;H2BC3;H3C3;H4C3;H2BC4;H2AC6;H2BC5;H2BC6;H4C4;H3C4;H2AC7;H2BC8;H2AC8;H3C6;H4C6;H2BC9;H2BC10;H4C8;ORC3;ORC6
GO:0007010	cytoskeleton organization	http://amigo.geneontology.org/amigo/term/GO:0007010	1499	253	198.235	1.27626	1.41535e-05	0.0234959	87;89;226;301;387;402;408;582;585;822;891;1017;1070;1072;1213;1496;1605;1639;1647;1729;1731;1955;2036;2044;2288;2317;2932;2934;3055;3059;3551;3552;3706;3845;3848;3849;3850;3851;3852;3853;3855;3856;3875;3888;3890;3891;3892;4035;4085;4133;4134;4135;4591;4640;4690;5314;5364;5562;5580;5595;5734;5898;5921;6010;6093;6188;6242;6491;6494;6674;6683;6711;6712;6869;7016;7094;7126;7168;7169;7272;7320;7368;74…	geneontology_Biological_Process	TESK2;MAST2;STIL;KANK4;DOCK7;GADD45A;SPAG17;PRUNE1;TMOD4;PIP5K1A;KLHL20;SPAST;SPTBN1;CCDC88A;XPO1;WDPCP;VPS54;CEP68;ACTR2;DNAAF10;DCTN1;RTKN;TACR1;CTNNA2;TMSB10;CAPG;ANKRD23;TXNDC9;TTL;IL1A;ERMN;FIGN;XIRP2;NCKAP1;FSIP2;ABI2;MAP2;SPAG16;ARPC4;TTLL3;BRK1;GHRL;CLASP2;PDCD6IP;XIRP1;SETD2;CSPG5;MAP4;PLXNB1;NCKIPSD;RHOA;DAG1;NAA80;ZMYND10;PARP3;DNAH1;NISCH;PRKCD;FLNB;CFAP91;GSK3B;HCLS1;RHO;STAG1;NCK1;W…
R-HSA-69306	DNA Replication	http://reactome.org/PathwayBrowser/#/R-HSA-69306	186	46	24.5975	1.87011	1.52215e-05	0.0234959	1017;10213;10393;23198;23594;23595;23649;255626;3012;3013;3017;3018;4172;4998;5000;5557;5558;56655;5692;5699;5705;5706;5710;5711;57804;5983;6233;6500;6502;8317;8334;8335;8339;8344;8345;8346;8347;8351;8352;8353;8360;8361;8364;8365;8697;9837	pathway_Reactome	ORC1;CDC7;PSMD4;PSMB4;PSME4;RPS27A;POLE4;ORC4;PSMD14;ANAPC10;SKP2;SKP1;CDC23;H2BC1;H2AC4;H2BC3;H3C3;H4C3;H2BC4;H2AC6;H2BC5;H2BC6;H4C4;H3C4;H2AC7;H2BC8;H2AC8;H3C6;H4C6;H2BC9;H2BC10;H4C8;MCM3;PRIM2;ORC3;PSMD5;POLA2;POLD4;CDK2;PRIM1;RFC3;PSMC6;ORC6;PSMB10;PSMC5;GINS1
GO:0006310	DNA recombination	http://amigo.geneontology.org/amigo/term/GO:0006310	331	71	43.773	1.622	2.08181e-05	0.0236045	940;2177;2521;3006;3007;3008;3010;3024;3329;3558;3565;3575;4172;5423;5531;5885;5888;5889;5890;5893;6778;6830;6944;7292;7320;7486;8317;8438;8914;8971;9730;10039;10097;10111;10213;10524;10721;10902;11277;22891;23126;23503;23529;25939;26122;29072;51111;54617;55218;55693;56941;57599;57697;79035;80198;80762;83444;83695;83990;84250;84542;93973;125476;132243;196528;283129;283677;283899;339834;341567;388…	geneontology_Biological_Process	RAD54L;CDC7;C1orf146;VPS72;POGZ;TNFSF4;SANBR;ACTR2;INO80B;EPC2;PSMD14;HSPD1;CD28;FANCD2;WDR48;SETD2;TREX1;IHO1;DCAF1;PARP3;ACTR8;POLQ;HMCES;H1-10;H1-8;IL2;IL7R;SLF1;RAD50;IL4;UBE2B;BRD8;NDFIP1;H1-1;H1-2;H1-6;H1-4;H1-3;MCM3;WRN;POLB;RAD21;ZNF365;MAJIN;KAT5;MUS81;CLCF1;KMT5B;KDM4D;RAD52;RHNO1;ARID2;H1-7;NABP2;TIMELESS;STAT6;FANCM;ZFYVE26;RAD51B;EXD2;RAD51;INO80;REC114;INO80E;PPP4C;FUS;SUPT6H;RAD51C…
R-HSA-9645723	Diseases of programmed cell death	http://reactome.org/PathwayBrowser/#/R-HSA-9645723	104	30	13.7535	2.18127	2.07322e-05	0.0236045	1687;1789;23649;255626;3012;3013;3017;3018;356;5052;5557;5558;823;8334;8335;8339;8344;8345;8346;8347;8351;8352;8353;8360;8361;8364;8365;8726;993;995	pathway_Reactome	PRDX1;FASLG;CDC25A;CDC25C;H2BC1;H2AC4;H2BC3;H3C3;H4C3;H2BC4;H2AC6;H2BC5;H2BC6;H4C4;H3C4;H2AC7;H2BC8;H2AC8;H3C6;H4C6;H2BC9;H2BC10;H4C8;PRIM2;GSDME;CAPN1;POLA2;EED;PRIM1;DNMT3B
R-HSA-195721	Signaling by WNT	http://reactome.org/PathwayBrowser/#/R-HSA-195721	331	71	43.773	1.622	2.08181e-05	0.0236045	10213;10524;1211;1213;144165;23198;255626;27121;2932;3012;3013;3017;3018;340419;3709;3845;387;4041;4221;4919;50855;51701;54331;54894;5515;5516;5526;5534;55737;55970;5692;5699;5705;5706;5710;5711;607;6233;6500;6885;6932;7471;7478;7480;7481;7514;79971;8085;81029;81847;8322;8325;8334;8335;8339;83439;8344;8345;8346;8347;8351;8352;8353;8360;8361;8364;8365;84870;8549;8724;9736	pathway_Reactome	ROR1;GNG12;WLS;BCL9;PSMD4;PSMB4;PSME4;RPS27A;USP34;XPO1;PPP3R1;TCF7L1;PSMD14;RHOA;GSK3B;TCF7;SKP1;PPP2CA;WNT8A;H2BC1;H2AC4;H2BC3;H3C3;H4C3;H2BC4;H2AC6;H2BC5;H2BC6;H4C4;H3C4;H2AC7;H2BC8;H2AC8;H3C6;H4C6;H2BC9;H2BC10;H4C8;MAP3K7;SNX3;RSPO3;RNF146;PPP2CB;DKK4;RSPO2;CLTA;PSMD5;FZD8;MEN1;PPP2R5B;KAT5;LRP5;WNT11;FZD4;WNT5B;KRAS;ITPR2;PRICKLE1;WNT10B;WNT1;KMT2D;LGR5;GNG2;PSMC6;VPS35;PARD6A;PSMB10;NLK;RNF…
R-HSA-73886	Chromosome Maintenance	http://reactome.org/PathwayBrowser/#/R-HSA-73886	140	37	18.5143	1.99846	2.14086e-05	0.0236045	1017;11339;23421;23649;255626;3012;3013;3017;3018;387103;5440;55291;55320;5537;5557;5558;57082;57804;5983;64105;64946;65057;7486;80152;8334;8335;8339;8344;8345;8346;8347;8360;8361;8364;8365;8467;91687	pathway_Reactome	ITGB3BP;CENPL;SMARCA5;CENPK;CENPH;H2BC1;H2AC4;H2BC3;H4C3;H2BC4;H2AC6;H2BC5;H2BC6;H4C4;H2AC7;H2BC8;H2AC8;H4C6;H2BC9;H2BC10;H4C8;PRIM2;CENPW;WRN;POLR2K;PPP6C;POLA2;POLD4;PPP6R3;CDK2;PRIM1;RFC3;MIS18BP1;KNL1;OIP5;ACD;CENPT
R-HSA-73929	Base-Excision Repair, AP Site Formation	http://reactome.org/PathwayBrowser/#/R-HSA-73929	62	21	8.19917	2.56123	2.58977e-05	0.0266504	255626;3012;3013;3017;3018;4595;4968;65057;79661;8334;8335;8339;8344;8345;8346;8347;8360;8361;8364;8365;8930	pathway_Reactome	MUTYH;OGG1;MBD4;H2BC1;H2AC4;H2BC3;H4C3;H2BC4;H2AC6;H2BC5;H2BC6;H4C4;H2AC7;H2BC8;H2AC8;H4C6;H2BC9;H2BC10;H4C8;NEIL1;ACD
GO:0031424	keratinization	http://amigo.geneontology.org/amigo/term/GO:0031424	81	25	10.7118	2.33387	2.83722e-05	0.0272737	1001;3552;3848;3849;3850;3851;3852;3853;3855;3888;3890;3891;3892;9119;51350;51535;84518;112802;121391;140807;144501;196374;319101;338785;374454	geneontology_Biological_Process	IL1A;PPHLN1;KRT80;KRT7;KRT86;KRT85;KRT84;KRT82;KRT75;KRT6A;KRT5;KRT71;KRT74;KRT72;KRT73;KRT2;KRT1;KRT77;KRT76;KRT3;KRT4;KRT79;KRT78;CDH3;CNFN
R-HSA-69002	DNA Replication Pre-Initiation	http://reactome.org/PathwayBrowser/#/R-HSA-69002	158	40	20.8947	1.91436	3.00372e-05	0.0272737	1017;10213;10393;23594;23595;23649;255626;3012;3013;3017;3018;4172;4998;5000;5557;5558;56655;5692;5699;5705;5706;5710;5711;6233;8317;8334;8335;8339;8344;8345;8346;8347;8351;8352;8353;8360;8361;8364;8365;8697	pathway_Reactome	ORC1;CDC7;PSMD4;PSMB4;RPS27A;POLE4;ORC4;PSMD14;ANAPC10;CDC23;H2BC1;H2AC4;H2BC3;H3C3;H4C3;H2BC4;H2AC6;H2BC5;H2BC6;H4C4;H3C4;H2AC7;H2BC8;H2AC8;H3C6;H4C6;H2BC9;H2BC10;H4C8;MCM3;PRIM2;ORC3;PSMD5;POLA2;CDK2;PRIM1;PSMC6;ORC6;PSMB10;PSMC5
R-HSA-212165	Epigenetic regulation of gene expression	http://reactome.org/PathwayBrowser/#/R-HSA-212165	186	45	24.5975	1.82945	3.36489e-05	0.0288558	10474;11176;1789;200424;23054;23378;23451;255626;25885;25942;26147;2932;3012;3013;3017;3018;4221;51230;5440;54934;55617;55683;80335;8085;8334;8335;8339;8344;8345;8346;8347;8351;8352;8353;8360;8361;8364;8365;84148;84172;84661;8467;8726;902;9739	pathway_Reactome	DPY30;TET3;POLR1A;KANSL3;POLR1B;SF3B1;TADA3;WDR82;GSK3B;SMARCA5;CCNH;H2BC1;H2AC4;H2BC3;H3C3;H4C3;H2BC4;H2AC6;H2BC5;H2BC6;H4C4;H3C4;H2AC7;H2BC8;H2AC8;H3C6;H4C6;H2BC9;H2BC10;H4C8;POLR2K;PHF19;RRP8;MEN1;EED;KANSL2;KMT2D;BAZ2A;SIN3A;SETD1A;KAT8;TASP1;DNMT3B;NCOA6;PHF20
R-HSA-113510	E2F mediated regulation of DNA replication	http://reactome.org/PathwayBrowser/#/R-HSA-113510	22	11	2.90938	3.78087	3.66069e-05	0.0297402	1869;23594;23595;23649;4998;5000;5515;5516;5557;5558;891	pathway_Reactome	ORC1;ORC4;CCNB1;PPP2CA;PRIM2;ORC3;PPP2CB;POLA2;PRIM1;ORC6;E2F1
R-HSA-195258	RHO GTPase Effectors	http://reactome.org/PathwayBrowser/#/R-HSA-195258	326	69	43.1118	1.60049	4.2282e-05	0.0305532	10093;10097;10152;10376;10398;1072;10787;1495;1729;22919;23081;23122;23421;255626;26999;286205;29984;3012;3013;3017;3018;348235;3798;387;4085;4221;4637;4638;4690;51517;54763;5515;5516;5526;5580;55845;5595;57082;57551;6093;6242;6396;64105;64837;64946;7514;7846;79980;80152;81624;8334;8335;8339;8344;8345;8346;8347;8351;8352;8353;8360;8361;8364;8365;84643;84790;91687;995;999	pathway_Reactome	ITGB3BP;CENPL;XPO1;ACTR2;RTKN;NCKAP1;ABI2;ARPC4;BRK1;SEC13;CLASP2;NCKIPSD;RHOA;PRKCD;MYLK;ROPN1;NCK1;MAD2L1;CENPK;CENPH;PPP2CA;CDC25C;CTNNA1;DIAPH1;CYFIP2;H2BC1;H2AC4;H2BC3;H3C3;H4C3;H2BC4;H2AC6;H2BC5;H2BC6;H4C4;H3C4;H2AC7;H2BC8;H2AC8;H3C6;H4C6;H2BC9;H2BC10;H4C8;PPP2CB;KDM4C;SCAI;MEN1;PPP2R5B;CFL1;KLC2;RHOD;TUBA1B;TUBA1A;TUBA1C;MYL6;KIF5A;DIAPH3;KNL1;MAPK3;CENPT;CDH1;TAOK1;KIF2B;SKA2;ROCK1;MAPRE1…
R-HSA-110330	Recognition and association of DNA glycosylase with site containing an affected purine	http://reactome.org/PathwayBrowser/#/R-HSA-110330	55	19	7.27346	2.61224	4.5525e-05	0.0305532	255626;3012;3013;3017;3018;4595;4968;65057;8334;8335;8339;8344;8345;8346;8347;8360;8361;8364;8365	pathway_Reactome	MUTYH;OGG1;H2BC1;H2AC4;H2BC3;H4C3;H2BC4;H2AC6;H2BC5;H2BC6;H4C4;H2AC7;H2BC8;H2AC8;H4C6;H2BC9;H2BC10;H4C8;ACD
R-HSA-110331	Cleavage of the damaged purine	http://reactome.org/PathwayBrowser/#/R-HSA-110331	55	19	7.27346	2.61224	4.5525e-05	0.0305532	255626;3012;3013;3017;3018;4595;4968;65057;8334;8335;8339;8344;8345;8346;8347;8360;8361;8364;8365	pathway_Reactome	MUTYH;OGG1;H2BC1;H2AC4;H2BC3;H4C3;H2BC4;H2AC6;H2BC5;H2BC6;H4C4;H2AC7;H2BC8;H2AC8;H4C6;H2BC9;H2BC10;H4C8;ACD
R-HSA-73927	Depurination	http://reactome.org/PathwayBrowser/#/R-HSA-73927	55	19	7.27346	2.61224	4.5525e-05	0.0305532	255626;3012;3013;3017;3018;4595;4968;65057;8334;8335;8339;8344;8345;8346;8347;8360;8361;8364;8365	pathway_Reactome	MUTYH;OGG1;H2BC1;H2AC4;H2BC3;H4C3;H2BC4;H2AC6;H2BC5;H2BC6;H4C4;H2AC7;H2BC8;H2AC8;H4C6;H2BC9;H2BC10;H4C8;ACD
R-HSA-110328	Recognition and association of DNA glycosylase with site containing an affected pyrimidine	http://reactome.org/PathwayBrowser/#/R-HSA-110328	60	20	7.93468	2.52058	5.20009e-05	0.0308725	255626;3012;3013;3017;3018;4968;65057;79661;8334;8335;8339;8344;8345;8346;8347;8360;8361;8364;8365;8930	pathway_Reactome	OGG1;MBD4;H2BC1;H2AC4;H2BC3;H4C3;H2BC4;H2AC6;H2BC5;H2BC6;H4C4;H2AC7;H2BC8;H2AC8;H4C6;H2BC9;H2BC10;H4C8;NEIL1;ACD
R-HSA-110329	Cleavage of the damaged pyrimidine	http://reactome.org/PathwayBrowser/#/R-HSA-110329	60	20	7.93468	2.52058	5.20009e-05	0.0308725	255626;3012;3013;3017;3018;4968;65057;79661;8334;8335;8339;8344;8345;8346;8347;8360;8361;8364;8365;8930	pathway_Reactome	OGG1;MBD4;H2BC1;H2AC4;H2BC3;H4C3;H2BC4;H2AC6;H2BC5;H2BC6;H4C4;H2AC7;H2BC8;H2AC8;H4C6;H2BC9;H2BC10;H4C8;NEIL1;ACD
R-HSA-73928	Depyrimidination	http://reactome.org/PathwayBrowser/#/R-HSA-73928	60	20	7.93468	2.52058	5.20009e-05	0.0308725	255626;3012;3013;3017;3018;4968;65057;79661;8334;8335;8339;8344;8345;8346;8347;8360;8361;8364;8365;8930	pathway_Reactome	OGG1;MBD4;H2BC1;H2AC4;H2BC3;H4C3;H2BC4;H2AC6;H2BC5;H2BC6;H4C4;H2AC7;H2BC8;H2AC8;H4C6;H2BC9;H2BC10;H4C8;NEIL1;ACD
R-HSA-2559586	DNA Damage/Telomere Stress Induced Senescence	http://reactome.org/PathwayBrowser/#/R-HSA-2559586	79	24	10.4473	2.29724	5.41786e-05	0.0309741	10111;1017;10524;255626;3006;3007;3008;3012;3013;3017;3018;3024;65057;8334;8335;8339;8344;8345;8346;8347;8360;8361;8364;8365	pathway_Reactome	RAD50;H2BC1;H1-1;H2AC4;H2BC3;H1-2;H4C3;H2BC4;H2AC6;H1-4;H2BC5;H2BC6;H4C4;H2AC7;H2BC8;H2AC8;H1-3;H4C6;H2BC9;H2BC10;H4C8;KAT5;CDK2;ACD
GO:0044351	macropinocytosis	http://amigo.geneontology.org/amigo/term/GO:0044351	10	7	1.32245	5.29322	5.83657e-05	0.0321762	7867;26060;29108;55604;83871;112755;257364	geneontology_Biological_Process	MAPKAPK3;APPL1;CARMIL1;SNX33;STX1B;PYCARD;RAB34
GO:0071824	protein-DNA complex organization	http://amigo.geneontology.org/amigo/term/GO:0071824	825	147	109.102	1.34736	7.70068e-05	0.0409889	322;434;676;1017;1105;2876;2931;2960;3006;3007;3008;3010;3012;3017;3018;3024;4221;4591;4678;5562;5706;5885;5888;5889;5893;5927;5970;5977;6500;6599;6601;6603;6732;6749;6827;6830;6879;6881;6882;6885;6886;6944;7320;7480;7862;7994;8085;8314;8345;8438;8458;8467;8493;8726;8815;8841;8971;9274;9324;9416;9443;9557;9730;9739;9810;9869;9958;9960;10363;10473;10474;10524;10664;10716;10847;10902;11146;11176;11…	geneontology_Biological_Process	NASP;RAD54L;TAL1;ITGB3BP;BRDT;GLMN;TTF2;CHD1L;ANP32E;SETDB1;VPS72;POGZ;DPY30;PSME4;TSPYL6;TET3;INO80B;PCGF1;M1AP;TCF7L1;KDM3A;SMYD1;KANSL3;EPC2;TBR1;SF3B1;BRPF1;TADA3;SETD2;SMARCC1;GPX1;RBM15B;DCAF1;RAD54L2;BAP1;PBRM1;SFMBT1;ACTR8;GTF2E1;H1-10;H1-8;ZNF518B;SMARCA5;ZNF827;PRKAA1;CENPK;CENPH;SLF1;CHD1;SKP1;UBE2B;BRD8;KDM3B;TAF7;HDAC3;MED7;H2AC1;H2BC1;H1-1;H2BC3;H1-2;H1-6;H1-4;H2BC5;H2AC8;H1-3;H2BC9…
R-HSA-73728	RNA Polymerase I Promoter Opening	http://reactome.org/PathwayBrowser/#/R-HSA-73728	62	20	8.19917	2.43927	8.78042e-05	0.0451782	255626;3012;3013;3017;3018;5595;8334;8335;8339;8344;8345;8346;8347;8351;8352;8353;8360;8361;8364;8365	pathway_Reactome	H2BC1;H2AC4;H2BC3;H3C3;H4C3;H2BC4;H2AC6;H2BC5;H2BC6;H4C4;H3C4;H2AC7;H2BC8;H2AC8;H3C6;H4C6;H2BC9;H2BC10;H4C8;MAPK3
R-HSA-69620	Cell Cycle Checkpoints	http://reactome.org/PathwayBrowser/#/R-HSA-69620	292	62	38.6155	1.60557	9.18035e-05	0.0457122	10111;1017;10213;10393;10524;22919;23122;23198;23421;23594;23595;255626;3017;3018;348235;4085;4172;4998;5000;51230;5515;5516;5526;5692;5699;5705;5706;57060;57082;5710;5711;57551;5810;5883;5983;6233;6396;64105;64946;7486;7514;79980;80152;8317;8339;8344;8345;8346;8347;8360;8361;8364;8365;83695;83990;84126;84643;8697;891;91687;993;995	pathway_Reactome	ORC1;ITGB3BP;CDC7;PSMD4;PSMB4;CENPL;PSME4;RPS27A;XPO1;ORC4;PSMD14;SEC13;CLASP2;CDC25A;ATRIP;PCBP4;MAD2L1;ANAPC10;RAD1;CENPK;CCNB1;CENPH;RAD50;PPP2CA;CDC23;CDC25C;H2BC1;H2BC3;H4C3;H2BC4;H2BC5;H2BC6;H4C4;H2BC8;H4C6;H2BC9;H2BC10;H4C8;MCM3;ORC3;PPP2CB;WRN;PSMD5;PPP2R5B;KAT5;RAD9A;RHNO1;CDK2;RFC3;PSMC6;KNL1;ORC6;CENPT;PSMB10;TAOK1;KIF2B;SKA2;BRIP1;PSMC5;MAPRE1;PHF20;DSN1
R-HSA-212300	PRC2 methylates histones and DNA	http://reactome.org/PathwayBrowser/#/R-HSA-212300	72	22	9.52162	2.31053	9.93102e-05	0.0479048	1789;255626;26147;3012;3013;3017;3018;8334;8335;8339;8344;8345;8346;8347;8351;8352;8353;8360;8361;8364;8365;8726	pathway_Reactome	H2BC1;H2AC4;H2BC3;H3C3;H4C3;H2BC4;H2AC6;H2BC5;H2BC6;H4C4;H3C4;H2AC7;H2BC8;H2AC8;H3C6;H4C6;H2BC9;H2BC10;H4C8;PHF19;EED;DNMT3B

## Sheet: WebGestalt - High Auto Gene
geneSet	description	link	size	overlap	expect	enrichmentRatio	pValue	FDR	overlapId	database	userId
WP5224	2q37 copy number variation syndrome	http://pathway-viewer.toolforge.org/embed/WP5224?steelblue=DISC1,MAP1LC3C,DGKD,USP40,UGT1A1,MROH2A,HJURP,TRPM8,SPP2,ARL4C,SH3BP4,AGAP1,GBX2,ASB18,IQCA1,ACKR3,COPS8,COL6A3,MLPH,PRLH,RAB17,LRRFIP1,RBM44,RAMP1,UBE2F,SCLY,ESPNL,KLHL30,ERFE,ILKAP,HES6,PER2,TRAF3IP1,ASB1,TWIST2,HDAC4,HES1,ABCA1,PDX1,NEDD8,CALM1,ITPK1,SEPTIN12,CYTH1,HAMP,CYTH2,GYS1,CYTH4	136	48	22.5206	2.13138	8.49866e-08	0.0013161	79083;6694;55230;57007;23677;140739;151176;64284;10267;401036;9759;10123;375316;116987;2637;377007;80895;26146;1293;8864;54658;79781;9208;55502;79054;8527;55355;51540;10920;339768;339766;117581;51052;51665;801;440738;19;4738;3651;57817;124404;3280;9267;27185;3705;2997;9266;27128	pathway_WikiPathways	DISC1;MAP1LC3C;DGKD;USP40;UGT1A1;MROH2A;HJURP;TRPM8;SPP2;ARL4C;SH3BP4;AGAP1;GBX2;ASB18;IQCA1;ACKR3;COPS8;COL6A3;MLPH;PRLH;RAB17;LRRFIP1;RBM44;RAMP1;UBE2F;SCLY;ESPNL;KLHL30;ERFE;ILKAP;HES6;PER2;TRAF3IP1;ASB1;TWIST2;HDAC4;HES1;ABCA1;PDX1;NEDD8;CALM1;ITPK1;SEPTIN12;CYTH1;HAMP;CYTH2;GYS1;CYTH4

## Sheet: STRING - Low Auto Gene
#category	term ID	term description	observed gene count	background gene count	strength	signal	false discovery rate	matching proteins in your network (labels)	matching proteins in your network (IDs)	matching proteins in your network (IDs) continued
GO Process	GO:0009987	Cellular process	2047	14826	0.04	0.64	4.31e-09	FKBP4,SEMA3F,RALA,FAM13B,TTC17,INPP4A,APPBP2,CEACAM1,CELSR3,PPP2R5B,PYGM,PIGB,CA12,CDK13,TRAM2,ROPN1,NDUFB4,ERLEC1,FAP,OSTM1,OXCT1,MOGAT2,SLC22A4,PDRG1,ESF1,UQCRC1,KLHL20,PSMD5,TGFBR3,STX1B,NID2,GNPNAT1,ATP6V1D,PLEK2,PIGH,SLC10A1,PNN,PYGB,MACROD2,CDK5RAP1,SNTA1,CHMP4B,AHCY,PIGU,OLFM4,ORC6,CORO1A,NUTF2,CBLN1,PARD6A,SMPD3,PLA2G15,MGA,CSK,EHD4,DNAJC17,RHOV,VPS18,OIP5,PAG1,PLAT,DKK4,EIF3E,EMC2,PPP2CB…	9606.ENSP00000001008,9606.ENSP00000002829,9606.ENSP00000005257,9606.ENSP00000033079,9606.ENSP00000039989,9606.ENSP00000074304,9606.ENSP00000083182,9606.ENSP00000161559,9606.ENSP00000164024,9606.ENSP00000164133,9606.ENSP00000164139,9606.ENSP00000164305,9606.ENSP00000178638,9606.ENSP00000181839,9606.ENSP00000182527,9606.ENSP00000184183,9606.ENSP00000184266,9606.ENSP00000185150,9606.ENSP00000188790,…	,9606.ENSP00000386942,9606.ENSP00000387046,9606.ENSP00000387075,9606.ENSP00000387091,9606.ENSP00000387146,9606.ENSP00000387180,9606.ENSP00000387262,9606.ENSP00000387286,9606.ENSP00000387292,9606.ENSP00000387593,9606.ENSP00000387662,9606.ENSP00000387822,9606.ENSP00000388169,9606.ENSP00000388806,9606.ENSP00000389009,9606.ENSP00000389060,9606.ENSP00000389103,9606.ENSP00000389175,9606.ENSP00000389351…
GO Process	GO:0006996	Organelle organization	571	3470	0.11	0.61	3.53e-06	RALA,TTC17,TRAM2,ROPN1,NDUFB4,KLHL20,STX1B,ATP6V1D,PLEK2,CHMP4B,CORO1A,PARD6A,SMPD3,EHD4,RHOV,VPS18,OIP5,EMC2,PPP2CB,GSK3A,SUPT4H1,CCDC47,TNFAIP1,SNX3,ZMYND10,TMSB10,INO80B,TTL,DOP1A,SPACA1,YIPF4,ARAP3,TEX14,RAB38,H1-3,H4C6,H1-1,EMC3,ARL2,ZFYVE26,DOCK7,SLC4A5,KRT5,KRT1,KRT75,DPF2,PDLIM4,SMARCC1,RRP8,TIMM10B,BRD8,IGHMBP2,TESMIN,NASP,KRAS,EIF2S1,CCNB1,TIMM10,PRPH,AVIL,KRT85,KRT84,KRT82,HTRA2,EPC2,T…	9606.ENSP00000005257,9606.ENSP00000039989,9606.ENSP00000182527,9606.ENSP00000184183,9606.ENSP00000184266,9606.ENSP00000209884,9606.ENSP00000215095,9606.ENSP00000216442,9606.ENSP00000216446,9606.ENSP00000217402,9606.ENSP00000219150,9606.ENSP00000219255,9606.ENSP00000219334,9606.ENSP00000220325,9606.ENSP00000220507,9606.ENSP00000220509,9606.ENSP00000220514,9606.ENSP00000220853,9606.ENSP00000221138,…
GO Process	GO:0008152	Metabolic process	1172	7988	0.06	0.55	1.01e-05	FKBP4,INPP4A,APPBP2,CEACAM1,PPP2R5B,PYGM,PIGB,CA12,CDK13,TRAM2,NDUFB4,ERLEC1,FAP,OXCT1,MOGAT2,SLC22A4,ESF1,UQCRC1,KLHL20,TGFBR3,GNPNAT1,PIGH,PNN,PYGB,MACROD2,CDK5RAP1,CHMP4B,AHCY,PIGU,APMAP,ORC6,SMPD3,PLA2G15,CSK,DNAJC17,VPS18,PLAT,EIF3E,PPP2CB,GSK3A,YAE1,SUPT4H1,RPS6KB1,CCDC47,DDX5,TNFAIP1,CWH43,IL2,CTSC,DGAT2,CYP27B1,PPM1H,CMAS,FANCE,B3GAT2,LOX,AGXT2,IL4,IL5,PCDH12,SKP1,TRIM23,PFKFB4,KLHL18,RRP…	9606.ENSP00000001008,9606.ENSP00000074304,9606.ENSP00000083182,9606.ENSP00000161559,9606.ENSP00000164133,9606.ENSP00000164139,9606.ENSP00000164305,9606.ENSP00000178638,9606.ENSP00000181839,9606.ENSP00000182527,9606.ENSP00000184266,9606.ENSP00000185150,9606.ENSP00000188790,9606.ENSP00000196371,9606.ENSP00000198801,9606.ENSP00000200652,9606.ENSP00000202816,9606.ENSP00000203407,9606.ENSP00000209884,…
GO Process	GO:0006807	Nitrogen compound metabolic process	987	6643	0.07	0.53	3.58e-05	FKBP4,APPBP2,CEACAM1,PPP2R5B,PIGB,CDK13,NDUFB4,ERLEC1,FAP,SLC22A4,ESF1,KLHL20,TGFBR3,GNPNAT1,PIGH,PNN,MACROD2,CDK5RAP1,CHMP4B,AHCY,PIGU,ORC6,SMPD3,PLA2G15,CSK,DNAJC17,VPS18,PLAT,EIF3E,PPP2CB,GSK3A,YAE1,SUPT4H1,RPS6KB1,CCDC47,DDX5,TNFAIP1,CWH43,IL2,CTSC,DGAT2,PPM1H,CMAS,FANCE,B3GAT2,LOX,AGXT2,IL4,IL5,SKP1,TRIM23,KLHL18,RRP9,EIF1B,SPCS1,NEK4,INO80B,TTL,PCGF1,ACADL,GGCX,PPP3R1,BCL9,MMP8,RNF103,ELL2,…	9606.ENSP00000001008,9606.ENSP00000083182,9606.ENSP00000161559,9606.ENSP00000164133,9606.ENSP00000164305,9606.ENSP00000181839,9606.ENSP00000184266,9606.ENSP00000185150,9606.ENSP00000188790,9606.ENSP00000200652,9606.ENSP00000202816,9606.ENSP00000209884,9606.ENSP00000212355,9606.ENSP00000216410,9606.ENSP00000216452,9606.ENSP00000216832,9606.ENSP00000217246,9606.ENSP00000217372,9606.ENSP00000217402,…
GO Process	GO:0016043	Cellular component organization	826	5436	0.08	0.53	3.58e-05	FKBP4,SEMA3F,RALA,TTC17,TRAM2,ROPN1,NDUFB4,KLHL20,PSMD5,TGFBR3,STX1B,NID2,ATP6V1D,PLEK2,SNTA1,CHMP4B,CORO1A,CBLN1,PARD6A,SMPD3,CSK,EHD4,DNAJC17,RHOV,VPS18,OIP5,EIF3E,EMC2,PPP2CB,GSK3A,MPP6,SUPT4H1,CCDC47,VTN,TNFAIP1,TULP1,SNX3,LOX,SEMA3G,ZMYND10,TMSB10,INO80B,TTL,MMP8,DOP1A,SPACA1,YIPF4,ARAP3,MYOT,TEX14,KALRN,CLTA,EGR2,RAB38,SNRPC,H1-3,H4C6,H1-1,EMC3,MMP24,PLAGL2,ARL2,PYCARD,ZFYVE26,DOCK7,MEGF8,S…	9606.ENSP00000001008,9606.ENSP00000002829,9606.ENSP00000005257,9606.ENSP00000039989,9606.ENSP00000182527,9606.ENSP00000184183,9606.ENSP00000184266,9606.ENSP00000209884,9606.ENSP00000210313,9606.ENSP00000212355,9606.ENSP00000215095,9606.ENSP00000216286,9606.ENSP00000216442,9606.ENSP00000216446,9606.ENSP00000217381,9606.ENSP00000217402,9606.ENSP00000219150,9606.ENSP00000219197,9606.ENSP00000219255,…
GO Process	GO:0043170	Macromolecule metabolic process	875	5781	0.08	0.53	3.58e-05	FKBP4,APPBP2,CEACAM1,PPP2R5B,PYGM,PIGB,CDK13,ERLEC1,FAP,ESF1,KLHL20,TGFBR3,PIGH,PNN,PYGB,MACROD2,CDK5RAP1,CHMP4B,PIGU,ORC6,SMPD3,CSK,DNAJC17,VPS18,PLAT,EIF3E,PPP2CB,GSK3A,YAE1,SUPT4H1,RPS6KB1,CCDC47,DDX5,TNFAIP1,CWH43,IL2,CTSC,PPM1H,FANCE,B3GAT2,LOX,IL4,IL5,PCDH12,SKP1,TRIM23,KLHL18,RRP9,EIF1B,SPCS1,NEK4,INO80B,TTL,PCGF1,GGCX,PPP3R1,BCL9,MMP8,RNF103,ELL2,PAPOLG,TEX14,KALRN,ACVR2A,EGR2,RNF11,LIPE,…	9606.ENSP00000001008,9606.ENSP00000083182,9606.ENSP00000161559,9606.ENSP00000164133,9606.ENSP00000164139,9606.ENSP00000164305,9606.ENSP00000181839,9606.ENSP00000185150,9606.ENSP00000188790,9606.ENSP00000202816,9606.ENSP00000209884,9606.ENSP00000212355,9606.ENSP00000216452,9606.ENSP00000216832,9606.ENSP00000216962,9606.ENSP00000217246,9606.ENSP00000217372,9606.ENSP00000217402,9606.ENSP00000217446,…
GO Process	GO:0044237	Cellular metabolic process	978	6568	0.07	0.53	3.58e-05	INPP4A,APPBP2,PPP2R5B,PYGM,PIGB,CA12,CDK13,NDUFB4,ERLEC1,OXCT1,MOGAT2,SLC22A4,ESF1,UQCRC1,KLHL20,TGFBR3,GNPNAT1,PIGH,PNN,PYGB,MACROD2,CDK5RAP1,CHMP4B,AHCY,PIGU,ORC6,SMPD3,PLA2G15,CSK,DNAJC17,VPS18,EIF3E,PPP2CB,GSK3A,SUPT4H1,RPS6KB1,CCDC47,DDX5,TNFAIP1,CWH43,IL2,DGAT2,CYP27B1,PPM1H,CMAS,FANCE,B3GAT2,LOX,AGXT2,IL4,IL5,PCDH12,SKP1,PFKFB4,RRP9,EIF1B,SPCS1,NEK4,INO80B,ACADL,PPP3R1,BCL9,RNF103,ELL2,GDA…	9606.ENSP00000074304,9606.ENSP00000083182,9606.ENSP00000164133,9606.ENSP00000164139,9606.ENSP00000164305,9606.ENSP00000178638,9606.ENSP00000181839,9606.ENSP00000184266,9606.ENSP00000185150,9606.ENSP00000196371,9606.ENSP00000198801,9606.ENSP00000200652,9606.ENSP00000202816,9606.ENSP00000203407,9606.ENSP00000209884,9606.ENSP00000212355,9606.ENSP00000216410,9606.ENSP00000216452,9606.ENSP00000216832,…
GO Process	GO:0044238	Primary metabolic process	1055	7156	0.06	0.53	3.58e-05	FKBP4,INPP4A,APPBP2,CEACAM1,PPP2R5B,PYGM,PIGB,CDK13,NDUFB4,ERLEC1,FAP,OXCT1,MOGAT2,SLC22A4,ESF1,KLHL20,TGFBR3,GNPNAT1,PIGH,PNN,PYGB,MACROD2,CDK5RAP1,CHMP4B,AHCY,PIGU,ORC6,SMPD3,PLA2G15,CSK,DNAJC17,VPS18,PLAT,EIF3E,PPP2CB,GSK3A,YAE1,SUPT4H1,RPS6KB1,CCDC47,DDX5,TNFAIP1,CWH43,IL2,CTSC,DGAT2,CYP27B1,PPM1H,FANCE,B3GAT2,LOX,AGXT2,IL4,IL5,PCDH12,SKP1,TRIM23,PFKFB4,KLHL18,RRP9,EIF1B,SPCS1,NEK4,INO80B,TTL…	9606.ENSP00000001008,9606.ENSP00000074304,9606.ENSP00000083182,9606.ENSP00000161559,9606.ENSP00000164133,9606.ENSP00000164139,9606.ENSP00000164305,9606.ENSP00000181839,9606.ENSP00000184266,9606.ENSP00000185150,9606.ENSP00000188790,9606.ENSP00000196371,9606.ENSP00000198801,9606.ENSP00000200652,9606.ENSP00000202816,9606.ENSP00000209884,9606.ENSP00000212355,9606.ENSP00000216410,9606.ENSP00000216452,…
GO Process	GO:0071704	Organic substance metabolic process	1104	7522	0.06	0.52	3.58e-05	FKBP4,INPP4A,APPBP2,CEACAM1,PPP2R5B,PYGM,PIGB,CDK13,NDUFB4,ERLEC1,FAP,OXCT1,MOGAT2,SLC22A4,ESF1,KLHL20,TGFBR3,GNPNAT1,PIGH,PNN,PYGB,MACROD2,CDK5RAP1,CHMP4B,AHCY,PIGU,ORC6,SMPD3,PLA2G15,CSK,DNAJC17,VPS18,PLAT,EIF3E,PPP2CB,GSK3A,YAE1,SUPT4H1,RPS6KB1,CCDC47,DDX5,TNFAIP1,CWH43,IL2,CTSC,DGAT2,CYP27B1,PPM1H,CMAS,FANCE,B3GAT2,LOX,AGXT2,IL4,IL5,PCDH12,SKP1,TRIM23,PFKFB4,KLHL18,RRP9,EIF1B,SPCS1,NEK4,INO80…	9606.ENSP00000001008,9606.ENSP00000074304,9606.ENSP00000083182,9606.ENSP00000161559,9606.ENSP00000164133,9606.ENSP00000164139,9606.ENSP00000164305,9606.ENSP00000181839,9606.ENSP00000184266,9606.ENSP00000185150,9606.ENSP00000188790,9606.ENSP00000196371,9606.ENSP00000198801,9606.ENSP00000200652,9606.ENSP00000202816,9606.ENSP00000209884,9606.ENSP00000212355,9606.ENSP00000216410,9606.ENSP00000216452,…
GO Process	GO:0071840	Cellular component organization or biogenesis	852	5639	0.07	0.53	3.61e-05	FKBP4,SEMA3F,RALA,TTC17,TRAM2,ROPN1,NDUFB4,ESF1,KLHL20,PSMD5,TGFBR3,STX1B,NID2,ATP6V1D,PLEK2,SNTA1,CHMP4B,CORO1A,CBLN1,PARD6A,SMPD3,CSK,EHD4,DNAJC17,RHOV,VPS18,OIP5,EIF3E,EMC2,PPP2CB,GSK3A,MPP6,SUPT4H1,CCDC47,VTN,TNFAIP1,TULP1,SNX3,LOX,SEMA3G,ZMYND10,RRP9,TMSB10,INO80B,TTL,MMP8,DOP1A,SPACA1,YIPF4,ARAP3,MYOT,TEX14,KALRN,CLTA,EGR2,RAB38,SNRPC,H1-3,H4C6,H1-1,EMC3,MMP24,PLAGL2,ARL2,PYCARD,ZFYVE26,DOC…	9606.ENSP00000001008,9606.ENSP00000002829,9606.ENSP00000005257,9606.ENSP00000039989,9606.ENSP00000182527,9606.ENSP00000184183,9606.ENSP00000184266,9606.ENSP00000202816,9606.ENSP00000209884,9606.ENSP00000210313,9606.ENSP00000212355,9606.ENSP00000215095,9606.ENSP00000216286,9606.ENSP00000216442,9606.ENSP00000216446,9606.ENSP00000217381,9606.ENSP00000217402,9606.ENSP00000219150,9606.ENSP00000219197,…
GO Process	GO:0019538	Protein metabolic process	610	3910	0.09	0.49	0.00021	FKBP4,APPBP2,CEACAM1,PPP2R5B,PIGB,CDK13,ERLEC1,FAP,KLHL20,TGFBR3,PIGH,MACROD2,CHMP4B,PIGU,CSK,VPS18,PLAT,EIF3E,PPP2CB,GSK3A,YAE1,RPS6KB1,CCDC47,TNFAIP1,CWH43,IL2,CTSC,PPM1H,FANCE,B3GAT2,LOX,IL4,IL5,SKP1,TRIM23,KLHL18,EIF1B,SPCS1,NEK4,TTL,PCGF1,GGCX,PPP3R1,MMP8,RNF103,TEX14,KALRN,ACVR2A,EGR2,RNF11,LIPE,H1-3,MMP24,NECAB3,PYCARD,DNAJB9,TRPC4AP,KRT1,NDFIP1,PTCD3,BRD8,RNF122,DUSP26,EIF2S1,CCNB1,IRAK2,…	9606.ENSP00000001008,9606.ENSP00000083182,9606.ENSP00000161559,9606.ENSP00000164133,9606.ENSP00000164305,9606.ENSP00000181839,9606.ENSP00000185150,9606.ENSP00000188790,9606.ENSP00000209884,9606.ENSP00000212355,9606.ENSP00000216452,9606.ENSP00000217246,9606.ENSP00000217402,9606.ENSP00000217446,9606.ENSP00000220003,9606.ENSP00000220509,9606.ENSP00000220809,9606.ENSP00000220849,9606.ENSP00000221138,…
GO Process	GO:1901564	Organonitrogen compound metabolic process	751	4981	0.07	0.46	0.0005	FKBP4,APPBP2,CEACAM1,PPP2R5B,PIGB,CDK13,NDUFB4,ERLEC1,FAP,SLC22A4,KLHL20,TGFBR3,PIGH,MACROD2,CHMP4B,AHCY,PIGU,SMPD3,PLA2G15,CSK,VPS18,PLAT,EIF3E,PPP2CB,GSK3A,YAE1,RPS6KB1,CCDC47,TNFAIP1,CWH43,IL2,CTSC,DGAT2,PPM1H,CMAS,FANCE,B3GAT2,LOX,AGXT2,IL4,IL5,SKP1,TRIM23,KLHL18,EIF1B,SPCS1,NEK4,TTL,PCGF1,ACADL,GGCX,PPP3R1,MMP8,RNF103,GDA,TEX14,KALRN,ACVR2A,EGR2,RNF11,ORMDL2,LIPE,H1-3,MMP24,NECAB3,UROD,PYCAR…	9606.ENSP00000001008,9606.ENSP00000083182,9606.ENSP00000161559,9606.ENSP00000164133,9606.ENSP00000164305,9606.ENSP00000181839,9606.ENSP00000184266,9606.ENSP00000185150,9606.ENSP00000188790,9606.ENSP00000200652,9606.ENSP00000209884,9606.ENSP00000212355,9606.ENSP00000216452,9606.ENSP00000217246,9606.ENSP00000217402,9606.ENSP00000217426,9606.ENSP00000217446,9606.ENSP00000219334,9606.ENSP00000219345,…
GO Process	GO:0007010	Cytoskeleton organization	223	1229	0.15	0.48	0.00085	RALA,TTC17,KLHL20,PLEK2,CORO1A,PARD6A,RHOV,TNFAIP1,ZMYND10,TMSB10,TTL,ARAP3,ARL2,DOCK7,KRT5,KRT1,KRT75,PDLIM4,KRAS,CCNB1,PRPH,AVIL,KRT85,KRT84,KRT82,ITPKA,TAOK1,GAB1,CEP126,CAPG,EHBP1,TXNDC9,SLAIN2,UBE2B,MAPKAP1,CDK2,KRT71,BBS4,KIF2B,WDPCP,VPS54,RTKN,MAATS1,ARHGAP26,TIMD4,PHIP,RPS3,NINL,MYL9,CDC42EP2,TRIM36,CENPH,WHAMM,KRT72,NCKIPSD,TMOD4,ABI2,MAD2L1,HDGFL3,PCLAF,MAPRE2,TPX2,TBC1D21,SPRYD3,SH3D19…	9606.ENSP00000005257,9606.ENSP00000039989,9606.ENSP00000209884,9606.ENSP00000216446,9606.ENSP00000219150,9606.ENSP00000219255,9606.ENSP00000220507,9606.ENSP00000226225,9606.ENSP00000231749,9606.ENSP00000233143,9606.ENSP00000233336,9606.ENSP00000239440,9606.ENSP00000246747,9606.ENSP00000251157,9606.ENSP00000252242,9606.ENSP00000252244,9606.ENSP00000252245,9606.ENSP00000253754,9606.ENSP00000256078,…
GO Process	GO:0036211	Protein modification process	427	2674	0.1	0.41	0.0028	FKBP4,APPBP2,PPP2R5B,PIGB,CDK13,KLHL20,TGFBR3,PIGH,MACROD2,PIGU,CSK,VPS18,PLAT,PPP2CB,GSK3A,RPS6KB1,TNFAIP1,CWH43,IL2,PPM1H,FANCE,B3GAT2,LOX,IL4,IL5,SKP1,TRIM23,KLHL18,NEK4,TTL,PCGF1,GGCX,PPP3R1,RNF103,TEX14,KALRN,ACVR2A,EGR2,RNF11,LIPE,H1-3,TRPC4AP,KRT1,BRD8,RNF122,DUSP26,EIF2S1,CCNB1,IRAK2,CAMK1,VHL,TRIM45,CDK4,EPC2,GALNT5,RNF38,DCUN1D5,RXYLT1,PPWD1,TAOK1,BTBD1,NAA25,CCNT1,SEMA7A,LOXL1,TRIM37,I…	9606.ENSP00000001008,9606.ENSP00000083182,9606.ENSP00000164133,9606.ENSP00000164305,9606.ENSP00000181839,9606.ENSP00000209884,9606.ENSP00000212355,9606.ENSP00000216452,9606.ENSP00000217246,9606.ENSP00000217446,9606.ENSP00000220003,9606.ENSP00000220509,9606.ENSP00000220809,9606.ENSP00000221138,9606.ENSP00000222330,9606.ENSP00000225577,9606.ENSP00000226225,9606.ENSP00000226432,9606.ENSP00000226730,…
GO Process	GO:0043412	Macromolecule modification	455	2898	0.09	0.37	0.0055	FKBP4,APPBP2,PPP2R5B,PIGB,CDK13,KLHL20,TGFBR3,PIGH,MACROD2,CDK5RAP1,PIGU,CSK,VPS18,PLAT,PPP2CB,GSK3A,RPS6KB1,TNFAIP1,CWH43,IL2,PPM1H,FANCE,B3GAT2,LOX,IL4,IL5,SKP1,TRIM23,KLHL18,NEK4,TTL,PCGF1,GGCX,PPP3R1,RNF103,TEX14,KALRN,ACVR2A,EGR2,RNF11,LIPE,H1-3,MBD4,TRPC4AP,KRT1,BRD8,RNF122,DUSP26,EIF2S1,CCNB1,IRAK2,CAMK1,VHL,TRIM45,CDK4,EPC2,GALNT5,RNF38,DCUN1D5,RXYLT1,PPWD1,TAOK1,BTBD1,NAA25,CCNT1,SEMA7A,…	9606.ENSP00000001008,9606.ENSP00000083182,9606.ENSP00000164133,9606.ENSP00000164305,9606.ENSP00000181839,9606.ENSP00000209884,9606.ENSP00000212355,9606.ENSP00000216452,9606.ENSP00000217246,9606.ENSP00000217372,9606.ENSP00000217446,9606.ENSP00000220003,9606.ENSP00000220509,9606.ENSP00000220809,9606.ENSP00000221138,9606.ENSP00000222330,9606.ENSP00000225577,9606.ENSP00000226225,9606.ENSP00000226432,…
GO Process	GO:0006325	Chromatin organization	120	612	0.19	0.35	0.0156	OIP5,GSK3A,SUPT4H1,INO80B,H1-3,H4C6,H1-1,DPF2,SMARCC1,RRP8,BRD8,NASP,EPC2,SRCAP,SETD1A,KAT6A,SETDB1,H2BC1,SSRP1,TCF7L1,SMARCA5,H2BC5,M1AP,H2AC1,KMT2D,HDAC3,KMT5B,PPM1D,H1-4,ZNF518B,SUPT6H,H1-8,H2BC4,RNF40,KDM3B,H1-10,KDM4D,H1-7,ARID2,SF3B1,ACTR8,MEN1,EED,H1-2,KAT5,H1-6,PRMT7,DPY30,PRKAA1,VPS72,CENPW,CHD1L,TTF2,GLMN,ITGB3BP,RAD54L,SRPK1,PHF20,ASXL1,HMGN4,H2BC10,H3C4,H4C3,BCL7C,USP3,KDM4C,HMG20A,BR…	9606.ENSP00000220514,9606.ENSP00000222330,9606.ENSP00000225504,9606.ENSP00000233331,9606.ENSP00000244534,9606.ENSP00000244537,9606.ENSP00000244573,9606.ENSP00000252268,9606.ENSP00000254480,9606.ENSP00000254605,9606.ENSP00000254900,9606.ENSP00000255120,9606.ENSP00000258484,9606.ENSP00000262518,9606.ENSP00000262519,9606.ENSP00000265713,9606.ENSP00000271640,9606.ENSP00000274764,9606.ENSP00000278412,…
GO Process	GO:0000018	Regulation of DNA recombination	38	132	0.35	0.34	0.0249	IL2,IL4,H1-3,H1-1,NDFIP1,FUS,BRD8,EPC2,POLQ,UBE2B,POGZ,PPP4C,TNFSF4,STAT6,KMT5B,IL7R,WDR48,H1-4,CLCF1,SUPT6H,H1-8,CD28,H1-10,ARID2,H1-2,KAT5,H1-6,VPS72,ACTR2,RAD50,HMCES,PARP3,SETD2,ZNF365,SHLD3,TIMELESS,TEX15,RAD51	9606.ENSP00000226730,9606.ENSP00000231449,9606.ENSP00000244534,9606.ENSP00000244573,9606.ENSP00000253814,9606.ENSP00000254108,9606.ENSP00000254900,9606.ENSP00000258484,9606.ENSP00000264233,9606.ENSP00000265339,9606.ENSP00000271715,9606.ENSP00000279387,9606.ENSP00000281834,9606.ENSP00000300134,9606.ENSP00000305899,9606.ENSP00000306157,9606.ENSP00000307491,9606.ENSP00000307705,9606.ENSP00000309338,…
GO Process	GO:0032502	Developmental process	816	5657	0.05	0.27	0.0388	FKBP4,SEMA3F,RALA,CEACAM1,CDK13,ROPN1,FAP,OSTM1,OXCT1,TGFBR3,MACROD2,CDK5RAP1,CBLN1,SMPD3,MGA,CSK,CNFN,ERF,GSK3A,C5,CRYBA1,RPS6KB1,CCDC47,DDX5,VTN,FOXN1,IL2,CTSC,DGAT2,CYP27B1,GLI1,ITFG2,TULP1,LOX,IL4,PCDH12,SEMA3G,GNAT1,TUSC2,TNNC1,TLX2,PPP3R1,BCL9,MMP8,SPACA1,RNF103,GDA,MYOT,EGR1,TBX2,KALRN,ACVR2A,EGR2,BHLHE41,LRP1,RAB38,H1-1,IRF1,MMP24,PLAGL2,DNAJB9,DLL4,CDO1,DOCK7,MEGF8,SLC4A5,TRPC4AP,KRT5,KR…	9606.ENSP00000001008,9606.ENSP00000002829,9606.ENSP00000005257,9606.ENSP00000161559,9606.ENSP00000181839,9606.ENSP00000184183,9606.ENSP00000188790,9606.ENSP00000193322,9606.ENSP00000196371,9606.ENSP00000212355,9606.ENSP00000217246,9606.ENSP00000217372,9606.ENSP00000219197,9606.ENSP00000219334,9606.ENSP00000219905,9606.ENSP00000220003,9606.ENSP00000222032,9606.ENSP00000222329,9606.ENSP00000222330,…
GO Process	GO:0009056	Catabolic process	316	1976	0.1	0.26	0.0469	APPBP2,CEACAM1,PYGM,ERLEC1,FAP,OXCT1,KLHL20,PYGB,CHMP4B,AHCY,SMPD3,PLA2G15,VPS18,EIF3E,PPP2CB,GSK3A,CCDC47,DDX5,TNFAIP1,CTSC,CYP27B1,B3GAT2,AGXT2,SKP1,ACADL,MMP8,RNF103,GDA,RNF11,LRP1,FAAH,LIPE,MMP24,UROD,DNAJB9,MBD4,CDO1,ZFYVE26,TRPC4AP,NDFIP1,RNF122,TUT4,PNPLA8,NT5E,AKIRIN2,HTRA2,HINT2,CLPS,MMP7,MMP20,MMP27,MMP13,TRHDE,ALDH2,ARG2,TRIP4,VMP1,TRAF4,PRDX1,MAPK3,VAMP8,DNAJC10,FGF2,ERCC8,UBE2B,USP4,…	9606.ENSP00000083182,9606.ENSP00000161559,9606.ENSP00000164139,9606.ENSP00000185150,9606.ENSP00000188790,9606.ENSP00000196371,9606.ENSP00000209884,9606.ENSP00000216962,9606.ENSP00000217402,9606.ENSP00000217426,9606.ENSP00000219334,9606.ENSP00000219345,9606.ENSP00000220509,9606.ENSP00000220849,9606.ENSP00000221138,9606.ENSP00000222330,9606.ENSP00000225726,9606.ENSP00000225792,9606.ENSP00000226225,…
GO Function	GO:0030280	Structural constituent of skin epidermis	22	37	0.67	0.66	0.0009	KRT5,KRT1,KRT75,KRT85,KRT84,KRT82,KRT71,KRT72,KRT78,KRT73,KRT74,KRT2,KRT79,KRT7,KRT76,KRT77,KRT6A,KRT80,KRT3,KRT86,KRT4,KRT8	9606.ENSP00000252242,9606.ENSP00000252244,9606.ENSP00000252245,9606.ENSP00000257901,9606.ENSP00000257951,9606.ENSP00000257974,9606.ENSP00000267119,9606.ENSP00000293745,9606.ENSP00000306261,9606.ENSP00000307014,9606.ENSP00000307240,9606.ENSP00000310861,9606.ENSP00000328358,9606.ENSP00000329243,9606.ENSP00000330101,9606.ENSP00000342710,9606.ENSP00000369317,9606.ENSP00000378292,9606.ENSP00000413479,…
GO Function	GO:0005515	Protein binding	1038	7242	0.05	0.34	0.0093	FKBP4,SEMA3F,RALA,WDR54,CEACAM1,CDK13,ROPN1,ERLEC1,FAP,OXCT1,SLC22A4,REM1,PDRG1,UQCRC1,KLHL20,TGFBR3,STX1B,GNPNAT1,CDK5RAP1,SNTA1,CHMP4B,AHCY,OLFM4,CORO1A,NUTF2,CBLN1,PARD6A,SMPD3,MGA,CSK,EHD4,VPS18,OIP5,PAG1,PLAT,DKK4,EIF3E,PPP2CB,GSK3A,C5,SUPT4H1,RPS6KB1,DDX5,VTN,TNFAIP1,IL2,CTSC,UNC93B1,DGAT2,IL23A,SYT10,GLI1,PPM1H,HINT3,TULP1,SNX3,IL4,IL5,SKP1,TRIM23,SEMA3G,GNAT1,TNNC1,TMSB10,WBP1,PCGF1,ACADL…	9606.ENSP00000001008,9606.ENSP00000002829,9606.ENSP00000005257,9606.ENSP00000006526,9606.ENSP00000161559,9606.ENSP00000181839,9606.ENSP00000184183,9606.ENSP00000185150,9606.ENSP00000188790,9606.ENSP00000196371,9606.ENSP00000200652,9606.ENSP00000201979,9606.ENSP00000202017,9606.ENSP00000203407,9606.ENSP00000209884,9606.ENSP00000212355,9606.ENSP00000215095,9606.ENSP00000216410,9606.ENSP00000217372,…
GO Function	GO:0005488	Binding	1742	12838	0.03	0.31	0.0143	FKBP4,SEMA3F,RALA,WDR54,CEACAM1,CELSR3,PYGM,BPIFB2,CA12,CDK13,ROPN1,ERLEC1,FAP,OXCT1,SLC22A4,REM1,PDRG1,ESF1,UQCRC1,KLHL20,TGFBR3,STX1B,NID2,FKBP3,GNPNAT1,PLEK2,SLC10A1,PNN,PYGB,CDK5RAP1,SNTA1,CHMP4B,AHCY,OLFM4,ORC6,CORO1A,NUTF2,CBLN1,PARD6A,SMPD3,PLA2G15,MGA,CSK,EHD4,DNAJC17,RHOV,VPS18,OIP5,PAG1,PLAT,DKK4,EIF3E,PPP2CB,ERF,GSK3A,ZNF574,ZNF688,C5,NUFIP2,SUPT4H1,RPS6KB1,CCDC47,DDX5,VTN,TNFAIP1,FOXN…	9606.ENSP00000001008,9606.ENSP00000002829,9606.ENSP00000005257,9606.ENSP00000006526,9606.ENSP00000161559,9606.ENSP00000164024,9606.ENSP00000164139,9606.ENSP00000170150,9606.ENSP00000178638,9606.ENSP00000181839,9606.ENSP00000184183,9606.ENSP00000185150,9606.ENSP00000188790,9606.ENSP00000196371,9606.ENSP00000200652,9606.ENSP00000201979,9606.ENSP00000202017,9606.ENSP00000202816,9606.ENSP00000203407,…	,9606.ENSP00000443204,9606.ENSP00000443475,9606.ENSP00000444136,9606.ENSP00000444503,9606.ENSP00000444596,9606.ENSP00000444743,9606.ENSP00000444810,9606.ENSP00000444935,9606.ENSP00000445633,9606.ENSP00000445725,9606.ENSP00000446576,9606.ENSP00000446880,9606.ENSP00000446955,9606.ENSP00000448035,9606.ENSP00000448228,9606.ENSP00000448419,9606.ENSP00000448665,9606.ENSP00000448696,9606.ENSP00000449026…
GO Component	GO:0043226	Organelle	1923	14017	0.03	0.55	4.02e-06	FKBP4,RALA,WDR54,TTC17,INPP4A,APPBP2,CEACAM1,PPP2R5B,PYGM,PIGB,BPIFB2,CDK13,TRAM2,ROPN1,NDUFB4,ERLEC1,OSTM1,OXCT1,MOGAT2,SLC22A4,ESF1,UQCRC1,KLHL20,PSMD5,TGFBR3,STX1B,NID2,FKBP3,GNPNAT1,ATP6V1D,PLEK2,PIGH,PNN,PYGB,PROCR,MACROD2,TLDC2,CDK5RAP1,SNTA1,CHMP4B,AHCY,PIGU,OLFM4,ORC6,CORO1A,NUTF2,PARD6A,SMPD3,PLA2G15,MGA,CSK,EHD4,DNAJC17,RHOV,VPS18,OIP5,PLAT,EIF3E,EMC2,PPP2CB,ERF,GSK3A,ZNF574,MPP6,YAE1,Z…	9606.ENSP00000001008,9606.ENSP00000005257,9606.ENSP00000006526,9606.ENSP00000039989,9606.ENSP00000074304,9606.ENSP00000083182,9606.ENSP00000161559,9606.ENSP00000164133,9606.ENSP00000164139,9606.ENSP00000164305,9606.ENSP00000170150,9606.ENSP00000181839,9606.ENSP00000182527,9606.ENSP00000184183,9606.ENSP00000184266,9606.ENSP00000185150,9606.ENSP00000193322,9606.ENSP00000196371,9606.ENSP00000198801,…	,9606.ENSP00000406037,9606.ENSP00000406197,9606.ENSP00000407353,9606.ENSP00000408002,9606.ENSP00000408910,9606.ENSP00000408979,9606.ENSP00000409126,9606.ENSP00000409231,9606.ENSP00000409279,9606.ENSP00000409382,9606.ENSP00000409463,9606.ENSP00000409581,9606.ENSP00000410769,9606.ENSP00000410910,9606.ENSP00000410992,9606.ENSP00000411132,9606.ENSP00000411268,9606.ENSP00000411593,9606.ENSP00000411825…
GO Component	GO:0005622	Intracellular anatomical structure	2019	14891	0.03	0.52	1.46e-05	FKBP4,RALA,FAM13B,TTC17,INPP4A,APPBP2,CEACAM1,PPP2R5B,PYGM,PIGB,BPIFB2,CDK13,TRAM2,ROPN1,NDUFB4,ERLEC1,FAP,OSTM1,OXCT1,MOGAT2,SLC22A4,PDRG1,ESF1,UQCRC1,KLHL20,PSMD5,TGFBR3,STX1B,FKBP3,GNPNAT1,ATP6V1D,PLEK2,PIGH,PNN,PYGB,PROCR,MACROD2,TLDC2,CDK5RAP1,SNTA1,CHMP4B,AHCY,PIGU,OLFM4,ORC6,CORO1A,NUTF2,PARD6A,SMPD3,PLA2G15,MGA,CSK,EHD4,DNAJC17,RHOV,VPS18,OIP5,PLAT,EIF3E,EMC2,PPP2CB,CNFN,ERF,GSK3A,ZNF574,…	9606.ENSP00000001008,9606.ENSP00000005257,9606.ENSP00000033079,9606.ENSP00000039989,9606.ENSP00000074304,9606.ENSP00000083182,9606.ENSP00000161559,9606.ENSP00000164133,9606.ENSP00000164139,9606.ENSP00000164305,9606.ENSP00000170150,9606.ENSP00000181839,9606.ENSP00000182527,9606.ENSP00000184183,9606.ENSP00000184266,9606.ENSP00000185150,9606.ENSP00000188790,9606.ENSP00000193322,9606.ENSP00000196371,…	,9606.ENSP00000389060,9606.ENSP00000389103,9606.ENSP00000389175,9606.ENSP00000389351,9606.ENSP00000389395,9606.ENSP00000389810,9606.ENSP00000389813,9606.ENSP00000389900,9606.ENSP00000390158,9606.ENSP00000390590,9606.ENSP00000391209,9606.ENSP00000391457,9606.ENSP00000391481,9606.ENSP00000391788,9606.ENSP00000392043,9606.ENSP00000392147,9606.ENSP00000392197,9606.ENSP00000392549,9606.ENSP00000392617…
GO Component	GO:0005737	Cytoplasm	1676	12056	0.04	0.53	1.46e-05	FKBP4,RALA,FAM13B,TTC17,INPP4A,APPBP2,CEACAM1,PPP2R5B,PYGM,PIGB,BPIFB2,CDK13,TRAM2,ROPN1,NDUFB4,ERLEC1,FAP,OSTM1,OXCT1,MOGAT2,SLC22A4,PDRG1,UQCRC1,KLHL20,PSMD5,TGFBR3,STX1B,GNPNAT1,ATP6V1D,PLEK2,PIGH,PYGB,PROCR,CDK5RAP1,SNTA1,CHMP4B,AHCY,PIGU,OLFM4,ORC6,CORO1A,NUTF2,PARD6A,SMPD3,PLA2G15,CSK,EHD4,DNAJC17,RHOV,VPS18,PLAT,EIF3E,EMC2,PPP2CB,CNFN,ERF,GSK3A,YAE1,CRYBA1,NUFIP2,RPS6KB1,CCDC47,DDX5,VTN,TN…	9606.ENSP00000001008,9606.ENSP00000005257,9606.ENSP00000033079,9606.ENSP00000039989,9606.ENSP00000074304,9606.ENSP00000083182,9606.ENSP00000161559,9606.ENSP00000164133,9606.ENSP00000164139,9606.ENSP00000164305,9606.ENSP00000170150,9606.ENSP00000181839,9606.ENSP00000182527,9606.ENSP00000184183,9606.ENSP00000184266,9606.ENSP00000185150,9606.ENSP00000188790,9606.ENSP00000193322,9606.ENSP00000196371,…	,9606.ENSP00000464215,9606.ENSP00000464443,9606.ENSP00000468032,9606.ENSP00000468592,9606.ENSP00000470152,9606.ENSP00000472308,9606.ENSP00000473990,9606.ENSP00000474003,9606.ENSP00000475615,9606.ENSP00000475724,9606.ENSP00000475845,9606.ENSP00000475924,9606.ENSP00000476369,9606.ENSP00000476386,9606.ENSP00000476948,9606.ENSP00000477213,9606.ENSP00000477587,9606.ENSP00000477613,9606.ENSP00000477715…
GO Component	GO:0043229	Intracellular organelle	1820	13231	0.03	0.52	1.46e-05	FKBP4,RALA,TTC17,INPP4A,APPBP2,CEACAM1,PPP2R5B,PIGB,BPIFB2,CDK13,TRAM2,ROPN1,NDUFB4,ERLEC1,OSTM1,OXCT1,MOGAT2,SLC22A4,ESF1,UQCRC1,KLHL20,PSMD5,STX1B,FKBP3,GNPNAT1,ATP6V1D,PLEK2,PIGH,PNN,PYGB,PROCR,MACROD2,TLDC2,CDK5RAP1,SNTA1,CHMP4B,AHCY,PIGU,OLFM4,ORC6,CORO1A,NUTF2,PARD6A,SMPD3,PLA2G15,MGA,EHD4,DNAJC17,RHOV,VPS18,OIP5,PLAT,EIF3E,EMC2,PPP2CB,ERF,GSK3A,ZNF574,YAE1,ZNF688,CRYBA1,NUFIP2,SUPT4H1,RPS6…	9606.ENSP00000001008,9606.ENSP00000005257,9606.ENSP00000039989,9606.ENSP00000074304,9606.ENSP00000083182,9606.ENSP00000161559,9606.ENSP00000164133,9606.ENSP00000164305,9606.ENSP00000170150,9606.ENSP00000181839,9606.ENSP00000182527,9606.ENSP00000184183,9606.ENSP00000184266,9606.ENSP00000185150,9606.ENSP00000193322,9606.ENSP00000196371,9606.ENSP00000198801,9606.ENSP00000200652,9606.ENSP00000202816,…	,9606.ENSP00000427123,9606.ENSP00000427130,9606.ENSP00000427421,9606.ENSP00000427424,9606.ENSP00000427687,9606.ENSP00000428259,9606.ENSP00000428787,9606.ENSP00000428845,9606.ENSP00000428968,9606.ENSP00000428994,9606.ENSP00000429309,9606.ENSP00000429707,9606.ENSP00000429931,9606.ENSP00000429986,9606.ENSP00000430684,9606.ENSP00000431284,9606.ENSP00000431391,9606.ENSP00000431603,9606.ENSP00000431822…
GO Component	GO:0043227	Membrane-bounded organelle	1807	13188	0.03	0.5	3.6e-05	FKBP4,RALA,WDR54,TTC17,INPP4A,APPBP2,CEACAM1,PPP2R5B,PYGM,PIGB,BPIFB2,CDK13,TRAM2,ROPN1,NDUFB4,ERLEC1,OSTM1,OXCT1,MOGAT2,SLC22A4,ESF1,UQCRC1,KLHL20,PSMD5,TGFBR3,STX1B,NID2,FKBP3,GNPNAT1,ATP6V1D,PIGH,PNN,PYGB,PROCR,MACROD2,TLDC2,CDK5RAP1,CHMP4B,AHCY,PIGU,OLFM4,ORC6,CORO1A,NUTF2,PARD6A,SMPD3,PLA2G15,MGA,CSK,EHD4,DNAJC17,RHOV,VPS18,OIP5,PLAT,EIF3E,EMC2,PPP2CB,ERF,GSK3A,ZNF574,MPP6,YAE1,ZNF688,C5,CRY…	9606.ENSP00000001008,9606.ENSP00000005257,9606.ENSP00000006526,9606.ENSP00000039989,9606.ENSP00000074304,9606.ENSP00000083182,9606.ENSP00000161559,9606.ENSP00000164133,9606.ENSP00000164139,9606.ENSP00000164305,9606.ENSP00000170150,9606.ENSP00000181839,9606.ENSP00000182527,9606.ENSP00000184183,9606.ENSP00000184266,9606.ENSP00000185150,9606.ENSP00000193322,9606.ENSP00000196371,9606.ENSP00000198801,…	,9606.ENSP00000428994,9606.ENSP00000429309,9606.ENSP00000429707,9606.ENSP00000429754,9606.ENSP00000429931,9606.ENSP00000429986,9606.ENSP00000430684,9606.ENSP00000431284,9606.ENSP00000431391,9606.ENSP00000431603,9606.ENSP00000431822,9606.ENSP00000431984,9606.ENSP00000432459,9606.ENSP00000432472,9606.ENSP00000432568,9606.ENSP00000432648,9606.ENSP00000432651,9606.ENSP00000432660,9606.ENSP00000432786…
GO Component	GO:0043232	Intracellular non-membrane-bounded organelle	786	5191	0.08	0.53	3.6e-05	FKBP4,TTC17,APPBP2,ESF1,KLHL20,STX1B,ATP6V1D,PLEK2,PNN,PROCR,MACROD2,SNTA1,CHMP4B,ORC6,CORO1A,PARD6A,MGA,VPS18,OIP5,PPP2CB,ERF,GSK3A,NUFIP2,DDX5,FOXN1,CTSC,DGAT2,GLI1,FANCE,SKP1,ZMYND10,RRP9,TNNC1,TMSB10,INO80B,TTL,TLX2,SLC1A4,ARAP3,CCDC77,MYOT,EGR1,TBX2,TEX14,KALRN,CLTA,EGR2,BHLHE41,LRP1,FAAH,ENKD1,LIPE,H1-3,H4C6,H1-1,IRF1,ARL2,PYCARD,DNAJB9,ZFYVE26,KRT5,KRT1,KRT75,DPF2,RBM39,PDLIM4,THAP1,SMARCC…	9606.ENSP00000001008,9606.ENSP00000039989,9606.ENSP00000083182,9606.ENSP00000202816,9606.ENSP00000209884,9606.ENSP00000215095,9606.ENSP00000216442,9606.ENSP00000216446,9606.ENSP00000216832,9606.ENSP00000216968,9606.ENSP00000217246,9606.ENSP00000217381,9606.ENSP00000217402,9606.ENSP00000219097,9606.ENSP00000219150,9606.ENSP00000219255,9606.ENSP00000219905,9606.ENSP00000220509,9606.ENSP00000220514,…
GO Component	GO:0005856	Cytoskeleton	383	2369	0.1	0.46	0.00084	FKBP4,TTC17,APPBP2,KLHL20,STX1B,ATP6V1D,PLEK2,PNN,PROCR,SNTA1,CHMP4B,CORO1A,PARD6A,VPS18,PPP2CB,GSK3A,CTSC,GLI1,SKP1,ZMYND10,TNNC1,TMSB10,TTL,SLC1A4,ARAP3,CCDC77,MYOT,KALRN,CLTA,LRP1,FAAH,ENKD1,ARL2,PYCARD,ZFYVE26,KRT5,KRT1,KRT75,DPF2,RBM39,PDLIM4,DNHD1,CCNB1,PRPH,AVIL,KRT85,KRT84,KRT82,HTRA2,DCUN1D5,RMDN3,ITPKA,RTRAF,TAOK1,CDH1,TRIP4,TRAF4,MAPK3,CEP126,CAPG,EHBP1,TXNDC9,SLAIN2,SLF1,POLB,PTPN23,P…	9606.ENSP00000001008,9606.ENSP00000039989,9606.ENSP00000083182,9606.ENSP00000209884,9606.ENSP00000215095,9606.ENSP00000216442,9606.ENSP00000216446,9606.ENSP00000216832,9606.ENSP00000216968,9606.ENSP00000217381,9606.ENSP00000217402,9606.ENSP00000219150,9606.ENSP00000219255,9606.ENSP00000220509,9606.ENSP00000221138,9606.ENSP00000222330,9606.ENSP00000227266,9606.ENSP00000228682,9606.ENSP00000231487,…
GO Component	GO:0110165	Cellular anatomical entity	2384	18293	0.01	0.38	0.0021	FKBP4,SEMA3F,RALA,WDR54,TSPAN9,FAM13B,TTC17,INPP4A,APPBP2,CEACAM1,CELSR3,PPP2R5B,PYGM,PIGB,BPIFB2,CA12,CDK13,TRAM2,ROPN1,NDUFB4,ERLEC1,TMEM131,FAP,OSTM1,OXCT1,MOGAT2,SLC22A4,REM1,PDRG1,ESF1,UQCRC1,KLHL20,PSMD5,TGFBR3,STX1B,NID2,FKBP3,GNPNAT1,ATP6V1D,PLEK2,PIGH,SLC10A1,PNN,PYGB,PROCR,MACROD2,TLDC2,CDK5RAP1,SNTA1,CHMP4B,AHCY,PIGU,APMAP,OLFM4,ORC6,CORO1A,NUTF2,CBLN1,PARD6A,SMPD3,PLA2G15,MGA,CSK,EHD4…	9606.ENSP00000001008,9606.ENSP00000002829,9606.ENSP00000005257,9606.ENSP00000006526,9606.ENSP00000011898,9606.ENSP00000033079,9606.ENSP00000039989,9606.ENSP00000074304,9606.ENSP00000083182,9606.ENSP00000161559,9606.ENSP00000164024,9606.ENSP00000164133,9606.ENSP00000164139,9606.ENSP00000164305,9606.ENSP00000170150,9606.ENSP00000178638,9606.ENSP00000181839,9606.ENSP00000182527,9606.ENSP00000184183,…	,9606.ENSP00000367590,9606.ENSP00000367608,9606.ENSP00000367638,9606.ENSP00000367655,9606.ENSP00000367939,9606.ENSP00000367942,9606.ENSP00000367950,9606.ENSP00000367991,9606.ENSP00000368017,9606.ENSP00000368100,9606.ENSP00000368173,9606.ENSP00000368314,9606.ENSP00000368648,9606.ENSP00000368688,9606.ENSP00000368727,9606.ENSP00000368758,9606.ENSP00000369157,9606.ENSP00000369217,9606.ENSP00000369268…
GO Component	GO:0043231	Intracellular membrane-bounded organelle	1654	12149	0.03	0.38	0.0029	FKBP4,RALA,TTC17,INPP4A,APPBP2,CEACAM1,PPP2R5B,PIGB,BPIFB2,CDK13,TRAM2,ROPN1,NDUFB4,ERLEC1,OSTM1,OXCT1,MOGAT2,SLC22A4,ESF1,UQCRC1,KLHL20,PSMD5,STX1B,FKBP3,GNPNAT1,ATP6V1D,PIGH,PNN,PYGB,MACROD2,TLDC2,CDK5RAP1,CHMP4B,AHCY,PIGU,OLFM4,ORC6,CORO1A,NUTF2,PARD6A,SMPD3,PLA2G15,MGA,EHD4,DNAJC17,RHOV,VPS18,OIP5,PLAT,EIF3E,EMC2,PPP2CB,ERF,GSK3A,ZNF574,YAE1,ZNF688,CRYBA1,NUFIP2,SUPT4H1,RPS6KB1,CCDC47,DDX5,VT…	9606.ENSP00000001008,9606.ENSP00000005257,9606.ENSP00000039989,9606.ENSP00000074304,9606.ENSP00000083182,9606.ENSP00000161559,9606.ENSP00000164133,9606.ENSP00000164305,9606.ENSP00000170150,9606.ENSP00000181839,9606.ENSP00000182527,9606.ENSP00000184183,9606.ENSP00000184266,9606.ENSP00000185150,9606.ENSP00000193322,9606.ENSP00000196371,9606.ENSP00000198801,9606.ENSP00000200652,9606.ENSP00000202816,…	,9606.ENSP00000479606,9606.ENSP00000479719,9606.ENSP00000480474,9606.ENSP00000480573,9606.ENSP00000480680,9606.ENSP00000480703,9606.ENSP00000480763,9606.ENSP00000480791,9606.ENSP00000480798,9606.ENSP00000480836,9606.ENSP00000480987,9606.ENSP00000481593,9606.ENSP00000481675,9606.ENSP00000481859,9606.ENSP00000482030,9606.ENSP00000482032,9606.ENSP00000482075,9606.ENSP00000482552,9606.ENSP00000482613…
GO Component	GO:0005829	Cytosol	788	5438	0.06	0.36	0.0063	FKBP4,FAM13B,TTC17,INPP4A,PPP2R5B,PYGM,CDK13,OSTM1,KLHL20,PSMD5,STX1B,GNPNAT1,ATP6V1D,CDK5RAP1,CHMP4B,AHCY,OLFM4,ORC6,CORO1A,NUTF2,PARD6A,CSK,EIF3E,PPP2CB,ERF,GSK3A,NUFIP2,RPS6KB1,DDX5,TNFAIP1,DGAT2,GLI1,ITFG2,TULP1,SNX3,SKP1,PFKFB4,GNAT1,TNNC1,NEK4,DOK1,PPP3R1,DOP1A,GDA,PAPOLG,AFTPH,NUDCD1,KALRN,CLTA,RAB38,LIPE,IRF1,UROD,ARL2,PYCARD,CDO1,KRT5,KRT1,KRT75,DPF2,ACSS2,ATP6V1E1,FMO5,PRKAB2,RRP8,PTCD3…	9606.ENSP00000001008,9606.ENSP00000033079,9606.ENSP00000039989,9606.ENSP00000074304,9606.ENSP00000164133,9606.ENSP00000164139,9606.ENSP00000181839,9606.ENSP00000193322,9606.ENSP00000209884,9606.ENSP00000210313,9606.ENSP00000215095,9606.ENSP00000216410,9606.ENSP00000216442,9606.ENSP00000217372,9606.ENSP00000217402,9606.ENSP00000217426,9606.ENSP00000219022,9606.ENSP00000219097,9606.ENSP00000219150,…
GO Component	GO:0070013	Intracellular organelle lumen	818	5660	0.06	0.36	0.0063	FKBP4,INPP4A,APPBP2,BPIFB2,CDK13,NDUFB4,ERLEC1,OXCT1,ESF1,KLHL20,PSMD5,STX1B,PNN,PYGB,MACROD2,OLFM4,ORC6,NUTF2,PLA2G15,MGA,OIP5,EIF3E,ERF,NUFIP2,SUPT4H1,RPS6KB1,DDX5,VTN,CTSC,IL23A,GLI1,PPM1H,ITFG2,CMAS,FANCE,AGXT2,SKP1,RRP9,INO80B,PCGF1,ACADL,PPP3R1,BCL9,MMP8,ELL2,PAPOLG,AFTPH,NUDCD1,EGR1,KALRN,EGR2,SNRPC,H4C6,H1-1,IRF1,UROD,ARL2,PYCARD,DNAJB9,ISLR,MBD4,KRT1,DPF2,RBM39,ACSS2,PDLIM4,PRKAB2,FUS,TH…	9606.ENSP00000001008,9606.ENSP00000074304,9606.ENSP00000083182,9606.ENSP00000170150,9606.ENSP00000181839,9606.ENSP00000184266,9606.ENSP00000185150,9606.ENSP00000196371,9606.ENSP00000202816,9606.ENSP00000209884,9606.ENSP00000210313,9606.ENSP00000215095,9606.ENSP00000216832,9606.ENSP00000216962,9606.ENSP00000217246,9606.ENSP00000219022,9606.ENSP00000219097,9606.ENSP00000219169,9606.ENSP00000219345,…
GO Component	GO:0031982	Vesicle	587	3957	0.07	0.34	0.0094	FKBP4,RALA,WDR54,TTC17,INPP4A,APPBP2,CEACAM1,PYGM,BPIFB2,CDK13,TGFBR3,STX1B,NID2,GNPNAT1,ATP6V1D,PYGB,PROCR,CHMP4B,AHCY,OLFM4,CORO1A,NUTF2,PLA2G15,CSK,EHD4,RHOV,VPS18,PLAT,EIF3E,MPP6,C5,DDX5,VTN,TNFAIP1,CTSC,UNC93B1,SYT10,SNX3,PCDH12,SEMA3G,SLC1A4,MMP8,DOP1A,SPACA1,SOGA1,AFTPH,TEX14,KALRN,CLTA,RNF11,SSPN,LRP1,RAB38,H4C6,H1-1,MMP24,PYCARD,DNAJB9,ISLR,ZFYVE26,MEGF8,KRT5,KRT1,KRT75,BPIFB1,BPIFA2,ATP…	9606.ENSP00000001008,9606.ENSP00000005257,9606.ENSP00000006526,9606.ENSP00000039989,9606.ENSP00000074304,9606.ENSP00000083182,9606.ENSP00000161559,9606.ENSP00000164139,9606.ENSP00000170150,9606.ENSP00000181839,9606.ENSP00000212355,9606.ENSP00000215095,9606.ENSP00000216286,9606.ENSP00000216410,9606.ENSP00000216442,9606.ENSP00000216962,9606.ENSP00000216968,9606.ENSP00000217402,9606.ENSP00000217426,…
GO Component	GO:0070062	Extracellular exosome	332	2096	0.1	0.35	0.0094	FKBP4,RALA,CEACAM1,PYGM,BPIFB2,TGFBR3,NID2,ATP6V1D,PYGB,PROCR,CHMP4B,AHCY,OLFM4,CORO1A,NUTF2,PLA2G15,CSK,EHD4,PLAT,EIF3E,MPP6,C5,DDX5,VTN,CTSC,SNX3,PCDH12,SEMA3G,SLC1A4,SOGA1,TEX14,KALRN,RNF11,H4C6,MMP24,DNAJB9,ISLR,MEGF8,KRT5,KRT1,KRT75,BPIFB1,BPIFA2,ATP6V1E1,DNHD1,DUSP26,EIF2S1,ARF3,TUT4,NT5E,PRPH,KRT84,IL1RN,SIT1,MMP7,ITGAV,TRHDE,RAB21,MPP5,TAOK1,CUX2,ALDH2,CDH1,MARS1,ATP5F1B,SLC12A2,PRDX1,C6,…	9606.ENSP00000001008,9606.ENSP00000005257,9606.ENSP00000161559,9606.ENSP00000164139,9606.ENSP00000170150,9606.ENSP00000212355,9606.ENSP00000216286,9606.ENSP00000216442,9606.ENSP00000216962,9606.ENSP00000216968,9606.ENSP00000217402,9606.ENSP00000217426,9606.ENSP00000219022,9606.ENSP00000219150,9606.ENSP00000219169,9606.ENSP00000219345,9606.ENSP00000220003,9606.ENSP00000220325,9606.ENSP00000220809,…
GO Component	GO:0098982	GABA-ergic synapse	25	77	0.41	0.38	0.016	SLC6A11,GLRB,LRRTM2,NRG1,NPTN,LRRTM1,ABHD6,BSN,LRFN4,ERBB4,ATP2B2,CNR1,SLITRK1,PCDH17,CSPG5,GABRA5,NRXN1,GABRR2,ATP2B1,GABRR1,CNTN5,IQSEC3,DAG1,GABRG3,SLC6A1	9606.ENSP00000254488,9606.ENSP00000264428,9606.ENSP00000274711,9606.ENSP00000287842,9606.ENSP00000290401,9606.ENSP00000295057,9606.ENSP00000295962,9606.ENSP00000296452,9606.ENSP00000312535,9606.ENSP00000342235,9606.ENSP00000353414,9606.ENSP00000358513,9606.ENSP00000366288,9606.ENSP00000367151,9606.ENSP00000373244,9606.ENSP00000382953,9606.ENSP00000385142,9606.ENSP00000386029,9606.ENSP00000392043,…
GO Component	GO:0005654	Nucleoplasm	608	4169	0.06	0.29	0.0246	FKBP4,INPP4A,APPBP2,CDK13,NDUFB4,ESF1,KLHL20,PSMD5,STX1B,PNN,MACROD2,OLFM4,ORC6,NUTF2,PLA2G15,MGA,OIP5,EIF3E,ERF,NUFIP2,SUPT4H1,RPS6KB1,DDX5,CTSC,GLI1,PPM1H,ITFG2,CMAS,FANCE,SKP1,RRP9,INO80B,PCGF1,PPP3R1,BCL9,ELL2,PAPOLG,AFTPH,NUDCD1,EGR1,KALRN,EGR2,SNRPC,H4C6,H1-1,IRF1,UROD,ARL2,PYCARD,MBD4,DPF2,RBM39,PRKAB2,FUS,THAP1,SMARCC1,RRP8,PTCD3,BRD8,IGHMBP2,NASP,DUSP26,CCNB1,VHL,TRIM45,PRPF38A,BACH2,NT5…	9606.ENSP00000001008,9606.ENSP00000074304,9606.ENSP00000083182,9606.ENSP00000181839,9606.ENSP00000184266,9606.ENSP00000202816,9606.ENSP00000209884,9606.ENSP00000210313,9606.ENSP00000215095,9606.ENSP00000216832,9606.ENSP00000217246,9606.ENSP00000219022,9606.ENSP00000219097,9606.ENSP00000219169,9606.ENSP00000219345,9606.ENSP00000219905,9606.ENSP00000220514,9606.ENSP00000220849,9606.ENSP00000222329,…
GO Component	GO:0044815	DNA packaging complex	48	208	0.26	0.32	0.0264	H1-3,H4C6,H1-1,DPF2,SMARCC1,BRD8,EPC2,SRCAP,SLF1,KAT6A,H2BC1,H2BC5,H2AC1,RAD21,H2AC8,H1-4,H1-8,H2BC4,H1-10,ARID2,KNL1,H1-2,KAT5,H2AC7,H1-6,VPS72,H2BC10,H3C4,H2AC6,H4C3,BCL7C,STAG1,BRD7,PBRM1,DSN1,SMARCD2,H2BC8,SMARCC2,H2BC9,H4C4,H2BC3,ACD,H2AC4,H3C3,H4C8,H3C6,H2BC6,BCL11A	9606.ENSP00000244534,9606.ENSP00000244537,9606.ENSP00000244573,9606.ENSP00000252268,9606.ENSP00000254480,9606.ENSP00000254900,9606.ENSP00000258484,9606.ENSP00000262518,9606.ENSP00000265140,9606.ENSP00000265713,9606.ENSP00000274764,9606.ENSP00000289316,9606.ENSP00000297012,9606.ENSP00000297338,9606.ENSP00000303373,9606.ENSP00000307705,9606.ENSP00000319799,9606.ENSP00000321744,9606.ENSP00000329662,…
GO Component	GO:0031981	Nuclear lumen	654	4526	0.06	0.28	0.029	FKBP4,INPP4A,APPBP2,CDK13,NDUFB4,ESF1,KLHL20,PSMD5,STX1B,PNN,MACROD2,OLFM4,ORC6,NUTF2,PLA2G15,MGA,OIP5,EIF3E,ERF,NUFIP2,SUPT4H1,RPS6KB1,DDX5,CTSC,GLI1,PPM1H,ITFG2,CMAS,FANCE,SKP1,RRP9,INO80B,PCGF1,PPP3R1,BCL9,ELL2,PAPOLG,AFTPH,NUDCD1,EGR1,KALRN,EGR2,SNRPC,H4C6,H1-1,IRF1,UROD,ARL2,PYCARD,DNAJB9,MBD4,DPF2,RBM39,PRKAB2,FUS,THAP1,SMARCC1,RRP8,PTCD3,BRD8,IGHMBP2,NASP,DUSP26,CCNB1,VHL,TRIM45,TUT4,PRPF3…	9606.ENSP00000001008,9606.ENSP00000074304,9606.ENSP00000083182,9606.ENSP00000181839,9606.ENSP00000184266,9606.ENSP00000202816,9606.ENSP00000209884,9606.ENSP00000210313,9606.ENSP00000215095,9606.ENSP00000216832,9606.ENSP00000217246,9606.ENSP00000219022,9606.ENSP00000219097,9606.ENSP00000219169,9606.ENSP00000219345,9606.ENSP00000219905,9606.ENSP00000220514,9606.ENSP00000220849,9606.ENSP00000222329,…
GO Component	GO:0098590	Plasma membrane region	203	1237	0.11	0.28	0.0352	RALA,CEACAM1,FAP,SLC22A4,STX1B,PLEK2,SLC10A1,SNTA1,CBLN1,PARD6A,ZMYND10,GNAT1,CLTA,SSPN,LRP1,LIPE,SLC17A1,PSD4,SLC4A5,ATP6V1E1,PDLIM4,SLC6A11,UNC13C,ITGAV,RAB21,SNCAIP,MPP5,CDH1,SLC12A2,MAPK3,P2RX3,UPK1B,GLRB,RAPGEF2,SLC2A9,PRKAR2A,TCIRG1,SLC39A5,ERBB3,BBS4,CTSK,LRRTM2,CHRNA6,RPS3,NRG1,SLCO2B1,CHRNB3,NPTN,ACE,GRASP,NEU3,MAP4K2,LRRTM1,ABHD6,TDGF1,RHO,MST1R,GRIA2,HHIP,RAPGEF6,SLC22A11,SLC23A1,CTNNA…	9606.ENSP00000005257,9606.ENSP00000161559,9606.ENSP00000188790,9606.ENSP00000200652,9606.ENSP00000215095,9606.ENSP00000216446,9606.ENSP00000216540,9606.ENSP00000217381,9606.ENSP00000219197,9606.ENSP00000219255,9606.ENSP00000231749,9606.ENSP00000232461,9606.ENSP00000242285,9606.ENSP00000242729,9606.ENSP00000243077,9606.ENSP00000244289,9606.ENSP00000244527,9606.ENSP00000245796,9606.ENSP00000251768,…
GO Component	GO:0000786	Nucleosome	34	133	0.3	0.31	0.0374	H1-3,H4C6,H1-1,BRD8,EPC2,SRCAP,SLF1,KAT6A,H2BC1,H2BC5,H2AC1,H2AC8,H1-4,H1-8,H2BC4,H1-10,H1-2,KAT5,H2AC7,H1-6,VPS72,H2BC10,H3C4,H2AC6,H4C3,H2BC8,H2BC9,H4C4,H2BC3,H2AC4,H3C3,H4C8,H3C6,H2BC6	9606.ENSP00000244534,9606.ENSP00000244537,9606.ENSP00000244573,9606.ENSP00000254900,9606.ENSP00000258484,9606.ENSP00000262518,9606.ENSP00000265140,9606.ENSP00000265713,9606.ENSP00000274764,9606.ENSP00000289316,9606.ENSP00000297012,9606.ENSP00000303373,9606.ENSP00000307705,9606.ENSP00000319799,9606.ENSP00000321744,9606.ENSP00000329662,9606.ENSP00000339566,9606.ENSP00000340330,9606.ENSP00000341094,…
GO Component	GO:0032991	Protein-containing complex	781	5506	0.05	0.27	0.0376	FKBP4,TTC17,APPBP2,PPP2R5B,CDK13,NDUFB4,FAP,OSTM1,PDRG1,UQCRC1,KLHL20,PSMD5,TGFBR3,STX1B,ATP6V1D,PIGH,PNN,SNTA1,CHMP4B,PIGU,OLFM4,ORC6,CORO1A,NUTF2,PARD6A,MGA,DNAJC17,VPS18,PLAT,EIF3E,EMC2,PPP2CB,GSK3A,C5,NUFIP2,SUPT4H1,CCDC47,DDX5,VTN,TNFAIP1,IL23A,GLI1,ITFG2,FANCE,SNX3,LOX,SKP1,GNAT1,NPRL2,RRP9,EIF1B,TNNC1,SPCS1,INO80B,PCGF1,PPP3R1,BCL9,ELL2,AFTPH,TBX2,ACVR2A,CLTA,RNF11,SSPN,ORMDL2,LRP1,SNRPC,H…	9606.ENSP00000001008,9606.ENSP00000039989,9606.ENSP00000083182,9606.ENSP00000164133,9606.ENSP00000181839,9606.ENSP00000184266,9606.ENSP00000188790,9606.ENSP00000193322,9606.ENSP00000202017,9606.ENSP00000203407,9606.ENSP00000209884,9606.ENSP00000210313,9606.ENSP00000212355,9606.ENSP00000215095,9606.ENSP00000216442,9606.ENSP00000216452,9606.ENSP00000216832,9606.ENSP00000217381,9606.ENSP00000217402,…
GO Component	GO:0015630	Microtubule cytoskeleton	218	1355	0.1	0.26	0.0491	FKBP4,APPBP2,STX1B,ATP6V1D,PROCR,CHMP4B,PARD6A,PPP2CB,GSK3A,CTSC,SKP1,ZMYND10,TTL,SLC1A4,CCDC77,CLTA,ENKD1,ARL2,PYCARD,ZFYVE26,DPF2,RBM39,DNHD1,CCNB1,DCUN1D5,RMDN3,RTRAF,TAOK1,TRIP4,CEP126,CAPG,EHBP1,TXNDC9,SLAIN2,SLF1,POLB,PTPN23,PRKAR2A,CDK2,BBS4,NEK8,KIF2B,SCYL1,NICN1,SPATA5,RPS3,NINL,CDC42EP2,PPP4C,WHAMM,ACTR1B,PSMB4,HK2,PSKH1,IFT122,POC1A,MAD2L1,RAPGEF6,RAD21,WRN,PCLAF,EEF1AKMT3,MAPRE2,TPX2,…	9606.ENSP00000001008,9606.ENSP00000083182,9606.ENSP00000215095,9606.ENSP00000216442,9606.ENSP00000216968,9606.ENSP00000217402,9606.ENSP00000219255,9606.ENSP00000221138,9606.ENSP00000222330,9606.ENSP00000227266,9606.ENSP00000231487,9606.ENSP00000231749,9606.ENSP00000233336,9606.ENSP00000234256,9606.ENSP00000239830,9606.ENSP00000242285,9606.ENSP00000243878,9606.ENSP00000246747,9606.ENSP00000247470,…
STRING clusters	CL:4759	Nucleosome, and Histone methyltransferase complex	51	170	0.37	0.52	0.0021	INO80B,H1-3,H1-1,BRD8,EPC2,SRCAP,SETD1A,H2BC1,KANSL1L,H2BC5,WDR82,H2AC1,KMT2D,H2AC8,H1-4,H1-8,H2BC4,DNMT3B,H1-10,H1-7,ACTR8,MEN1,H1-2,KAT5,H2AC7,H1-6,DPY30,VPS72,PHF20,NCOA6,H2BC10,H3C4,H2AC6,H4C3,INO80C,KANSL3,KAT8,KANSL2,ACTBL2,H2BC8,INO80E,ANP32E,H2BC9,H4C4,H2BC3,H2AC4,H3C3,H4C8,H3C6,H2BC6,INO80	9606.ENSP00000233331,9606.ENSP00000244534,9606.ENSP00000244573,9606.ENSP00000254900,9606.ENSP00000258484,9606.ENSP00000262518,9606.ENSP00000262519,9606.ENSP00000274764,9606.ENSP00000281772,9606.ENSP00000289316,9606.ENSP00000296490,9606.ENSP00000297012,9606.ENSP00000301067,9606.ENSP00000303373,9606.ENSP00000307705,9606.ENSP00000319799,9606.ENSP00000321744,9606.ENSP00000328547,9606.ENSP00000329662,…
WikiPathways	WP5221	2q11.2 copy number variation syndrome	18	41	0.54	0.32	0.0439	MAPK3,DUSP2,CIAO2A,CNNM3,SEMA4C,ANKRD23,STARD7,ASTL,CNNM4,LMAN2L,COL2A1,ANKRD39,GPAT2,KANSL3,RHOA,FAM178B,ADRA2B,FER1L5	9606.ENSP00000263025,9606.ENSP00000288943,9606.ENSP00000300030,9606.ENSP00000305449,9606.ENSP00000306844,9606.ENSP00000321679,9606.ENSP00000338030,9606.ENSP00000343674,9606.ENSP00000366275,9606.ENSP00000366280,9606.ENSP00000369889,9606.ENSP00000377170,9606.ENSP00000389395,9606.ENSP00000396749,9606.ENSP00000400175,9606.ENSP00000429896,9606.ENSP00000480573,9606.ENSP00000485238
Monarch	EFO:0004302	Anthropometric measurement	717	4304	0.12	0.75	3.89e-10	FKBP4,SEMA3F,TSPAN9,APPBP2,CELSR3,TRAM2,SLC22A4,PSMD5,TGFBR3,STX1B,NID2,PROCR,MACROD2,CDK5RAP1,SNTA1,AHCY,PIGU,SMPD3,MGA,CSK,EHD4,C5,RPS6KB1,PPM1H,HINT3,TULP1,LOX,PFKFB4,TNNC1,SPCS1,NEK4,DOK1,PPP3R1,BCL9,RNF103,ARAP3,TBX2,TEX14,EGR2,BHLHE41,SSPN,LRP1,BTN1A1,SNRPC,SLC17A1,EMC3,MMP24,RALY,DLL4,ISLR,MBD4,MEGF8,TRPC4AP,ZSWIM6,RBM39,ACSS2,PDLIM4,SMARCC1,IGHMBP2,TESMIN,VHL,SLC38A2,MTNR1B,ADAM19,MDFIC,B…	9606.ENSP00000001008,9606.ENSP00000002829,9606.ENSP00000011898,9606.ENSP00000083182,9606.ENSP00000164024,9606.ENSP00000182527,9606.ENSP00000200652,9606.ENSP00000210313,9606.ENSP00000212355,9606.ENSP00000215095,9606.ENSP00000216286,9606.ENSP00000216968,9606.ENSP00000217246,9606.ENSP00000217372,9606.ENSP00000217381,9606.ENSP00000217426,9606.ENSP00000217446,9606.ENSP00000219334,9606.ENSP00000219905,…
Monarch	EFO:0004324	Body weights and measures	693	4122	0.12	0.76	3.89e-10	FKBP4,SEMA3F,TSPAN9,APPBP2,CELSR3,TRAM2,SLC22A4,PSMD5,TGFBR3,STX1B,NID2,PROCR,MACROD2,CDK5RAP1,SNTA1,AHCY,PIGU,SMPD3,MGA,CSK,EHD4,C5,RPS6KB1,PPM1H,HINT3,TULP1,LOX,PFKFB4,TNNC1,SPCS1,NEK4,DOK1,PPP3R1,BCL9,RNF103,ARAP3,TBX2,TEX14,EGR2,BHLHE41,SSPN,LRP1,BTN1A1,SNRPC,SLC17A1,EMC3,MMP24,RALY,DLL4,ISLR,MBD4,MEGF8,TRPC4AP,ZSWIM6,RBM39,ACSS2,PDLIM4,SMARCC1,IGHMBP2,VHL,MTNR1B,ADAM19,MDFIC,BACH2,ORC3,IGF2B…	9606.ENSP00000001008,9606.ENSP00000002829,9606.ENSP00000011898,9606.ENSP00000083182,9606.ENSP00000164024,9606.ENSP00000182527,9606.ENSP00000200652,9606.ENSP00000210313,9606.ENSP00000212355,9606.ENSP00000215095,9606.ENSP00000216286,9606.ENSP00000216968,9606.ENSP00000217246,9606.ENSP00000217372,9606.ENSP00000217381,9606.ENSP00000217426,9606.ENSP00000217446,9606.ENSP00000219334,9606.ENSP00000219905,…
Monarch	EFO:0004531	Urate measurement	118	398	0.37	1.08	3.89e-10	PYGM,PYGB,PIGU,MPP6,DGAT2,GLI1,TEX14,ACVR2A,LRP1,SLC17A1,ISLR,DPF2,CUX2,NAA25,VMP1,PAX8,CYTIP,SLC2A9,NRXN2,CPT1A,RBM6,DOCK3,UBE2Q2,GOLPH3L,NINL,AIP,VPS51,NRG1,MAP4K2,NIPAL1,RFT1,APEH,WDR82,NFATC3,SLC22A11,USP38,QARS1,FBXO22,CD248,INHBC,CNIH2,GLS2,SART1,STAB1,TSFM,ZNF518B,FRMD8,TRAIP,CARMIL1,COL7A1,PHF7,SHMT2,MEN1,OVOL1,SPRYD4,TTC33,RASGRP2,NEO1,ENSA,ERBB4,CDC42BPG,PIP4K2C,STIMATE,PCNX3,MYO9A,MPPE…	9606.ENSP00000164139,9606.ENSP00000216962,9606.ENSP00000217446,9606.ENSP00000222644,9606.ENSP00000228027,9606.ENSP00000228682,9606.ENSP00000240361,9606.ENSP00000241416,9606.ENSP00000243077,9606.ENSP00000244527,9606.ENSP00000249842,9606.ENSP00000252268,9606.ENSP00000261726,9606.ENSP00000261745,9606.ENSP00000262291,9606.ENSP00000263334,9606.ENSP00000264192,9606.ENSP00000264784,9606.ENSP00000265459,…
Monarch	EFO:0004323	Mental process	268	1344	0.2	0.77	5.13e-08	SEMA3F,INPP4A,CELSR3,ESF1,MACROD2,OLFM4,SMPD3,MPP6,NUFIP2,SUPT4H1,CCDC47,TRIM23,ZMYND10,PFKFB4,SPCS1,NEK4,PPP3R1,GDA,TEX14,KALRN,SLC17A1,RALY,DLL4,ZSWIM6,BRD8,TUT4,BACH2,AVIL,REV1,IGF2BP3,TANK,RAB21,TAOK1,BTBD1,TRIM37,CHST10,NDST4,KCNN2,ZAP70,DEPDC1B,NRXN2,USP4,PRKAR2A,MAPKAP1,RBM6,DOCK3,ITGB7,ERBB3,WDPCP,VPS54,TCTA,PHIP,TMX2,SLC43A1,TENM4,DUSP6,PRSS53,KHDRBS2,CAMK4,ZFYVE9,NRG1,CACNA1D,H2BC5,EIF5…	9606.ENSP00000002829,9606.ENSP00000074304,9606.ENSP00000164024,9606.ENSP00000202816,9606.ENSP00000217246,9606.ENSP00000219022,9606.ENSP00000219334,9606.ENSP00000222644,9606.ENSP00000225388,9606.ENSP00000225504,9606.ENSP00000225726,9606.ENSP00000231524,9606.ENSP00000231749,9606.ENSP00000232375,9606.ENSP00000233025,9606.ENSP00000233027,9606.ENSP00000234310,9606.ENSP00000238018,9606.ENSP00000240361,…
Monarch	EFO:0003925	Cognition	265	1330	0.19	0.77	5.33e-08	SEMA3F,INPP4A,CELSR3,ESF1,MACROD2,OLFM4,SMPD3,MPP6,NUFIP2,SUPT4H1,CCDC47,TRIM23,ZMYND10,PFKFB4,SPCS1,NEK4,PPP3R1,GDA,TEX14,KALRN,SLC17A1,RALY,DLL4,ZSWIM6,BRD8,TUT4,BACH2,AVIL,REV1,IGF2BP3,TANK,RAB21,TAOK1,BTBD1,TRIM37,CHST10,NDST4,KCNN2,ZAP70,DEPDC1B,NRXN2,USP4,PRKAR2A,MAPKAP1,RBM6,DOCK3,ITGB7,ERBB3,WDPCP,VPS54,TCTA,PHIP,TMX2,SLC43A1,TENM4,DUSP6,PRSS53,KHDRBS2,CAMK4,ZFYVE9,NRG1,CACNA1D,H2BC5,EIF5…	9606.ENSP00000002829,9606.ENSP00000074304,9606.ENSP00000164024,9606.ENSP00000202816,9606.ENSP00000217246,9606.ENSP00000219022,9606.ENSP00000219334,9606.ENSP00000222644,9606.ENSP00000225388,9606.ENSP00000225504,9606.ENSP00000225726,9606.ENSP00000231524,9606.ENSP00000231749,9606.ENSP00000232375,9606.ENSP00000233025,9606.ENSP00000233027,9606.ENSP00000234310,9606.ENSP00000238018,9606.ENSP00000240361,…
Monarch	EFO:0004337	Intelligence	169	738	0.26	0.84	5.33e-08	SEMA3F,INPP4A,CELSR3,ESF1,MACROD2,OLFM4,SMPD3,MPP6,SUPT4H1,TRIM23,SPCS1,NEK4,PPP3R1,GDA,TEX14,KALRN,SLC17A1,RALY,DLL4,ZSWIM6,TUT4,BACH2,IGF2BP3,TANK,RAB21,TAOK1,BTBD1,TRIM37,CHST10,KCNN2,DEPDC1B,USP4,PRKAR2A,MAPKAP1,RBM6,ERBB3,TCTA,TENM4,ZFYVE9,NRG1,CACNA1D,EIF5B,RFTN2,RFT1,BSN,NDST3,NDUFAF2,WRN,ATP23,KMT2D,HOMER2,PAM,GPD2,PPM1E,STAB1,EXD2,HSF5,CPNE1,CEP57,CHDH,TUBD1,PRKAG1,MTMR4,KLHDC8B,LYG2,TRA…	9606.ENSP00000002829,9606.ENSP00000074304,9606.ENSP00000164024,9606.ENSP00000202816,9606.ENSP00000217246,9606.ENSP00000219022,9606.ENSP00000219334,9606.ENSP00000222644,9606.ENSP00000225504,9606.ENSP00000231524,9606.ENSP00000233025,9606.ENSP00000233027,9606.ENSP00000234310,9606.ENSP00000238018,9606.ENSP00000240361,9606.ENSP00000240874,9606.ENSP00000244527,9606.ENSP00000246194,9606.ENSP00000249749,…
Monarch	EFO:0004343	Waist-hip ratio	210	1006	0.21	0.77	1.96e-07	FKBP4,TSPAN9,APPBP2,NID2,PROCR,PIGU,MGA,CSK,HINT3,TULP1,PFKFB4,TNNC1,SPCS1,NEK4,PPP3R1,BHLHE41,SSPN,MMP24,DLL4,MBD4,MEGF8,SMARCC1,COL8A1,RTRAF,TAOK1,CUX2,ALDH2,HCN4,LOXL1,CYTIP,FGF2,AFF4,PRKAR2A,GLT8D1,RBM6,ITIH4,BBS4,PML,SCYL1,PRUNE1,MEIS1,SPATA5,SCUBE3,SLC43A1,ARID5B,MMP16,FANCD2,ARMC12,CACNA1D,H2BC5,CCDC12,NCKIPSD,IFT122,RFT1,IL17RD,BSN,POC1A,WDR82,HHIP,ABCE1,RAPGEF6,NFATC3,TP53I13,SCEL,ABHD15…	9606.ENSP00000001008,9606.ENSP00000011898,9606.ENSP00000083182,9606.ENSP00000216286,9606.ENSP00000216968,9606.ENSP00000217446,9606.ENSP00000219905,9606.ENSP00000220003,9606.ENSP00000229633,9606.ENSP00000229771,9606.ENSP00000232375,9606.ENSP00000232975,9606.ENSP00000233025,9606.ENSP00000233027,9606.ENSP00000234310,9606.ENSP00000242728,9606.ENSP00000242729,9606.ENSP00000246186,9606.ENSP00000249749,…
Monarch	EFO:0007861	Body ratio measurement	212	1023	0.21	0.76	2.41e-07	FKBP4,TSPAN9,APPBP2,NID2,PROCR,PIGU,MGA,CSK,HINT3,TULP1,PFKFB4,TNNC1,SPCS1,NEK4,PPP3R1,BHLHE41,SSPN,MMP24,DLL4,MBD4,MEGF8,SMARCC1,COL8A1,RTRAF,TAOK1,CUX2,ALDH2,HCN4,LOXL1,CYTIP,FGF2,AFF4,PRKAR2A,GLT8D1,RBM6,ITIH4,BBS4,PML,SCYL1,PRUNE1,MEIS1,SPATA5,SCUBE3,SLC43A1,ARID5B,MMP16,FANCD2,ARMC12,CACNA1D,H2BC5,CCDC12,NCKIPSD,IFT122,RFT1,IL17RD,BSN,POC1A,WDR82,HHIP,ABCE1,RAPGEF6,NFATC3,TP53I13,SCEL,ABHD15…	9606.ENSP00000001008,9606.ENSP00000011898,9606.ENSP00000083182,9606.ENSP00000216286,9606.ENSP00000216968,9606.ENSP00000217446,9606.ENSP00000219905,9606.ENSP00000220003,9606.ENSP00000229633,9606.ENSP00000229771,9606.ENSP00000232375,9606.ENSP00000232975,9606.ENSP00000233025,9606.ENSP00000233027,9606.ENSP00000234310,9606.ENSP00000242728,9606.ENSP00000242729,9606.ENSP00000246186,9606.ENSP00000249749,…
Monarch	EFO:0007789	BMI-adjusted waist circumference	177	814	0.23	0.77	3.4e-07	CELSR3,SLC22A4,NID2,MACROD2,MGA,EHD4,LOX,PFKFB4,NEK4,PPP3R1,TBX2,EGR2,SSPN,SNRPC,IGF2BP3,COL8A1,TAOK1,LOXL1,VMP1,AFF4,GLT8D1,RBM6,DOCK3,ITIH4,B4GALNT3,TSPAN3,WDPCP,ITIH1,SPATA5,SCUBE3,SLC43A1,UBP1,MMP16,CACNA1D,H2BC5,NCKIPSD,LRP5,RFT1,SHISA5,BSN,POC1A,WDR82,HHIP,ABHD15,CDC25A,SYNPO2,PAM,RPAP1,LAMB2,RNASEH2C,RHOD,MAP3K11,SART1,SEC22A,SNX32,PPARD,NPAS4,RAD9A,EHBP1L1,STAB1,METTL1,PRPF3,PACS1,PLXND1,…	9606.ENSP00000164024,9606.ENSP00000200652,9606.ENSP00000216286,9606.ENSP00000217246,9606.ENSP00000219905,9606.ENSP00000220325,9606.ENSP00000231004,9606.ENSP00000232375,9606.ENSP00000233027,9606.ENSP00000234310,9606.ENSP00000240328,9606.ENSP00000242480,9606.ENSP00000242729,9606.ENSP00000244520,9606.ENSP00000258729,9606.ENSP00000261037,9606.ENSP00000261716,9606.ENSP00000261921,9606.ENSP00000262291,…
Monarch	EFO:0007788	BMI-adjusted waist-hip ratio	166	780	0.22	0.7	4.25e-06	FKBP4,TSPAN9,NID2,PROCR,PIGU,MGA,HINT3,TULP1,PFKFB4,TNNC1,SPCS1,NEK4,PPP3R1,BHLHE41,SSPN,MMP24,DLL4,MBD4,SMARCC1,COL8A1,RTRAF,TAOK1,ALDH2,LOXL1,CYTIP,FGF2,AFF4,PRKAR2A,GLT8D1,RBM6,ITIH4,PML,SCYL1,PRUNE1,MEIS1,SPATA5,SCUBE3,ARID5B,MMP16,FANCD2,ARMC12,CACNA1D,H2BC5,CCDC12,RFT1,IL17RD,BSN,POC1A,WDR82,HHIP,ABCE1,RAPGEF6,NFATC3,TP53I13,SCEL,ABHD15,HSPA4,PAM,RPAP1,MYOZ2,C11orf24,RNASEH2C,CATSPER1,RIN1,…	9606.ENSP00000001008,9606.ENSP00000011898,9606.ENSP00000216286,9606.ENSP00000216968,9606.ENSP00000217446,9606.ENSP00000219905,9606.ENSP00000229633,9606.ENSP00000229771,9606.ENSP00000232375,9606.ENSP00000232975,9606.ENSP00000233025,9606.ENSP00000233027,9606.ENSP00000234310,9606.ENSP00000242728,9606.ENSP00000242729,9606.ENSP00000246186,9606.ENSP00000249749,9606.ENSP00000249910,9606.ENSP00000254480,…
Monarch	EFO:0004342	Waist circumference	200	1012	0.19	0.64	1.56e-05	TSPAN9,CELSR3,SLC22A4,NID2,MACROD2,MGA,EHD4,RPS6KB1,LOX,PFKFB4,NEK4,PPP3R1,TBX2,EGR2,SSPN,SNRPC,MMP24,IGF2BP3,COL8A1,TAOK1,LOXL1,VMP1,FGF2,AFF4,GLT8D1,RBM6,DOCK3,ITIH4,B4GALNT3,TSPAN3,WDPCP,ITIH1,SPATA5,ARHGAP26,SCUBE3,SLC43A1,UBP1,MMP16,CACNA1D,H2BC5,CCDC12,NCKIPSD,LRP5,IFT122,RFT1,SHISA5,BSN,POC1A,WDR82,HHIP,ABHD15,CDC25A,SYNPO2,PAM,RPAP1,LAMB2,RNASEH2C,RHOD,MAP3K11,SART1,SEC22A,SNX32,PPARD,NPA…	9606.ENSP00000011898,9606.ENSP00000164024,9606.ENSP00000200652,9606.ENSP00000216286,9606.ENSP00000217246,9606.ENSP00000219905,9606.ENSP00000220325,9606.ENSP00000225577,9606.ENSP00000231004,9606.ENSP00000232375,9606.ENSP00000233027,9606.ENSP00000234310,9606.ENSP00000240328,9606.ENSP00000242480,9606.ENSP00000242729,9606.ENSP00000244520,9606.ENSP00000246186,9606.ENSP00000258729,9606.ENSP00000261037,…
Monarch	EFO:0004503	Hematological measurement	712	4592	0.09	0.56	1.81e-05	SEMA3F,TSPAN9,FAM13B,TTC17,APPBP2,CDK13,ERLEC1,TMEM131,FAP,SLC22A4,UQCRC1,PSMD5,STX1B,PYGB,MACROD2,CDK5RAP1,PIGU,SMPD3,MGA,CSK,EHD4,VPS18,EIF3E,ERF,YAE1,CRYBA1,NUFIP2,SUPT4H1,RPS6KB1,IL2,CTSC,DGAT2,CYP27B1,PPM1H,ITFG2,IL5,SKP1,PFKFB4,NEK4,TTL,TTC31,GGCX,BCL9,ELL2,YIPF4,TEX14,KALRN,ACVR2A,EGR2,SSPN,FAAH,SLC17A1,IRF1,PSD4,RALY,DOCK7,DPF2,ZSWIM6,BPIFA2,PDLIM4,NDFIP1,NASP,IRAK2,MTNR1B,ADAM19,TRAFD1,M…	9606.ENSP00000002829,9606.ENSP00000011898,9606.ENSP00000033079,9606.ENSP00000039989,9606.ENSP00000083182,9606.ENSP00000181839,9606.ENSP00000185150,9606.ENSP00000186436,9606.ENSP00000188790,9606.ENSP00000200652,9606.ENSP00000203407,9606.ENSP00000210313,9606.ENSP00000215095,9606.ENSP00000216962,9606.ENSP00000217246,9606.ENSP00000217372,9606.ENSP00000217446,9606.ENSP00000219334,9606.ENSP00000219905,…
Monarch	EFO:0004742	Renal system measurement	170	838	0.2	0.62	3.78e-05	TSPAN9,CELSR3,PPP2R5B,PYGM,CA12,FAP,SLC22A4,MACROD2,PIGU,RPS6KB1,CWH43,TBX2,TEX14,KALRN,ACVR2A,EGR2,LRP1,SLC17A1,MMP24,RALY,DHX40,PDLIM4,TRAFD1,ITPKA,BTBD1,CUX2,ALDH2,NAA25,ARG2,APH1B,SEMA7A,VMP1,PIK3R3,GAB1,PAX8,SLC7A6OS,SLC2A9,AFF4,NRXN2,POLA2,DOCK3,ITIH4,UBE2Q2,CERS2,ARHGAP26,NINL,VPS51,ARID5B,PRSS23,NARS2,PPP1R3A,NRG1,MAP4K2,BSN,SLC22A11,MAJIN,PTGER4,SLC23A1,USP38,SYNPO2,RPAP1,PPM1D,FBXO22,IN…	9606.ENSP00000011898,9606.ENSP00000164024,9606.ENSP00000164133,9606.ENSP00000164139,9606.ENSP00000178638,9606.ENSP00000188790,9606.ENSP00000200652,9606.ENSP00000217246,9606.ENSP00000217446,9606.ENSP00000225577,9606.ENSP00000226432,9606.ENSP00000240328,9606.ENSP00000240361,9606.ENSP00000240874,9606.ENSP00000241416,9606.ENSP00000242480,9606.ENSP00000243077,9606.ENSP00000244527,9606.ENSP00000246186,…
Monarch	EFO:0011015	Educational attainment	199	1037	0.18	0.57	8.9e-05	SEMA3F,CELSR3,PROCR,MACROD2,OLFM4,SMPD3,MPP6,ITFG2,PFKFB4,PPP3R1,PAPOLG,TEX14,KALRN,ACVR2A,RAB38,BTN1A1,SLC17A1,DLL4,ZSWIM6,SMARCC1,BRD8,RDH5,TSPAN31,TANK,TRIM37,P2RX3,KCNN2,ZAP70,KIAA1257,MAPKAP1,RBM6,DOCK3,ITIH4,ERBB3,WDPCP,AMT,RSPO2,SSRP1,TMX2,TENM4,ZDHHC5,ZNF689,TATDN2,CACNA1D,EIF5B,LHX8,SHISA5,BSN,MST1R,NDST3,NDUFAF2,WRN,PAM,GEMIN2,GABRB3,LRRC7,FOSL1,PPM1E,STAB1,EXD2,GORASP1,OSBPL3,CEP57,MPI…	9606.ENSP00000002829,9606.ENSP00000164024,9606.ENSP00000216968,9606.ENSP00000217246,9606.ENSP00000219022,9606.ENSP00000219334,9606.ENSP00000222644,9606.ENSP00000228799,9606.ENSP00000232375,9606.ENSP00000234310,9606.ENSP00000238714,9606.ENSP00000240361,9606.ENSP00000240874,9606.ENSP00000241416,9606.ENSP00000243662,9606.ENSP00000244513,9606.ENSP00000244527,9606.ENSP00000249749,9606.ENSP00000252744,…
Monarch	EFO:0004784	Self reported educational attainment	194	1012	0.18	0.56	0.00013	SEMA3F,CELSR3,PROCR,MACROD2,OLFM4,SMPD3,MPP6,PFKFB4,PPP3R1,PAPOLG,TEX14,KALRN,ACVR2A,RAB38,BTN1A1,SLC17A1,DLL4,ZSWIM6,SMARCC1,BRD8,RDH5,TSPAN31,TANK,TRIM37,KCNN2,ZAP70,KIAA1257,MAPKAP1,RBM6,DOCK3,ITIH4,ERBB3,AMT,TMX2,TENM4,ZDHHC5,ZNF689,TATDN2,CACNA1D,EIF5B,LHX8,SHISA5,BSN,MST1R,NDST3,NDUFAF2,WRN,PAM,GEMIN2,GABRB3,LRRC7,FOSL1,PPM1E,STAB1,EXD2,GORASP1,OSBPL3,CEP57,MPI,CHDH,IMPDH2,TNNI3K,PRKAG1,MTM…	9606.ENSP00000002829,9606.ENSP00000164024,9606.ENSP00000216968,9606.ENSP00000217246,9606.ENSP00000219022,9606.ENSP00000219334,9606.ENSP00000222644,9606.ENSP00000232375,9606.ENSP00000234310,9606.ENSP00000238714,9606.ENSP00000240361,9606.ENSP00000240874,9606.ENSP00000241416,9606.ENSP00000243662,9606.ENSP00000244513,9606.ENSP00000244527,9606.ENSP00000249749,9606.ENSP00000252744,9606.ENSP00000254480,…
Monarch	EFO:0004761	Uric acid measurement	44	143	0.38	0.55	0.0012	PPP2R5B,PYGM,SLC17A1,CUX2,ALDH2,NAA25,SLC2A9,NRXN2,POLA2,ARHGAP26,VPS51,MAP4K2,SLC22A11,MAJIN,INHBC,MAP3K11,PACS1,FRMD8,CARMIL1,OVOL1,CDC42BPG,PCNX3,MYO9A,RSPO3,C11orf80,HECTD4,SLC22A12,SLC17A4,SFMBT1,NRG4,SLC17A3,USP34,ACAD10,CPS1,BRAP,RAI14,WDR1,EIF1AD,SLC29A2,ORC4,MAPKAPK5,BCAS3,ALDH3B1,VPS45	9606.ENSP00000164133,9606.ENSP00000164139,9606.ENSP00000244527,9606.ENSP00000261726,9606.ENSP00000261733,9606.ENSP00000261745,9606.ENSP00000264784,9606.ENSP00000265459,9606.ENSP00000265465,9606.ENSP00000274498,9606.ENSP00000279281,9606.ENSP00000294066,9606.ENSP00000301891,9606.ENSP00000301896,9606.ENSP00000308716,9606.ENSP00000309597,9606.ENSP00000316454,9606.ENSP00000319726,9606.ENSP00000331983,…
Monarch	EFO:0004279	Suntan	23	49	0.57	0.59	0.0016	PIGU,SOGA1,MMP24,RALY,BPIFA2,SLA2,NOX4,TYR,GRM5,CPNE1,DNMT3B,DLGAP4,AAR2,UQCC1,NCOA6,ZNF341,TRPS1,TM9SF4,TRIM77,NOL4L,MYH7B,MMP24OS,SAMHD1	9606.ENSP00000217446,9606.ENSP00000237536,9606.ENSP00000246186,9606.ENSP00000246194,9606.ENSP00000253362,9606.ENSP00000262866,9606.ENSP00000263317,9606.ENSP00000263321,9606.ENSP00000306138,9606.ENSP00000317257,9606.ENSP00000328547,9606.ENSP00000363023,9606.ENSP00000363043,9606.ENSP00000363506,9606.ENSP00000363929,9606.ENSP00000364346,9606.ENSP00000379065,9606.ENSP00000381104,9606.ENSP00000474003,…
Monarch	EFO:0004512	Bone measurement	374	2295	0.11	0.43	0.0016	FKBP4,SEMA3F,TSPAN9,ERLEC1,OXCT1,PSMD5,TGFBR3,STX1B,NID2,PYGB,PROCR,MACROD2,CDK5RAP1,PIGU,EHD4,EIF3E,VTN,FOXN1,PPM1H,HINT3,FANCE,TULP1,PPP3R1,EGR2,SSPN,LRP1,BTN1A1,SLC17A1,MMP24,RALY,ISLR,TRPC4AP,RBM39,ACSS2,IGHMBP2,TESMIN,VHL,ARF3,SLC38A2,TRAFD1,MDFIC,BACH2,IGF2BP3,UNC13C,COL8A1,ABCC9,CUX2,TANGO6,LACTB,CCNT1,HCN4,LOXL1,SLC12A2,SLC27A6,CBFA2T2,PAX8,MTIF2,COQ10B,ARHGAP31,TXNDC9,COL6A5,POLA2,PRKAR2…	9606.ENSP00000001008,9606.ENSP00000002829,9606.ENSP00000011898,9606.ENSP00000185150,9606.ENSP00000196371,9606.ENSP00000210313,9606.ENSP00000212355,9606.ENSP00000215095,9606.ENSP00000216286,9606.ENSP00000216962,9606.ENSP00000216968,9606.ENSP00000217246,9606.ENSP00000217372,9606.ENSP00000217446,9606.ENSP00000220325,9606.ENSP00000220849,9606.ENSP00000226218,9606.ENSP00000226247,9606.ENSP00000228705,…
Monarch	EFO:0004980	Appendicular lean mass	70	286	0.28	0.5	0.0016	SEMA3F,PROCR,PIGU,MMP24,RALY,RBM39,ACSS2,TESMIN,SLC38A2,ABCC9,LOXL1,SLC12A2,SLC27A6,CBFA2T2,COQ10B,DOCK3,TSPAN3,PML,ARID5B,LRP5,RAPGEF6,HEATR3,NAB2,NFATC3,PAM,BCKDHB,MPDZ,STRADA,EPB41L1,CNBD2,RAB5IF,PRMT7,NDRG3,SH2B3,LMX1B,PRIM1,SMOC1,GABPB2,RPRD2,DLGAP4,PHF20,SPDEF,SPAG4,GDF5,UQCC1,NCOA6,EDNRB,TLCD3B,COL2A1,ADAMTS6,HMCES,PPP6R3,TRPS1,HRH1,PXMP4,PBRM1,DSN1,SLC12A4,CPS1,FBN2,ATXN2,HSD17B6,SRSF5,AN…	9606.ENSP00000002829,9606.ENSP00000216968,9606.ENSP00000217446,9606.ENSP00000246186,9606.ENSP00000246194,9606.ENSP00000253363,9606.ENSP00000253382,9606.ENSP00000255087,9606.ENSP00000256689,9606.ENSP00000261200,9606.ENSP00000261921,9606.ENSP00000262461,9606.ENSP00000262462,9606.ENSP00000262653,9606.ENSP00000263960,9606.ENSP00000266037,9606.ENSP00000267970,9606.ENSP00000268058,9606.ENSP00000279873,…
Monarch	EFO:0004340	Body mass index	223	1257	0.14	0.44	0.0018	SEMA3F,STX1B,NID2,MACROD2,MGA,CSK,TULP1,PFKFB4,NEK4,LRP1,SNRPC,EMC3,RALY,ZSWIM6,SMARCC1,IGHMBP2,MTNR1B,ADAM19,RAB21,ALDH2,HCN4,GAB1,MAPK3,NOX4,PAX8,EHBP1,FGF2,ZAP70,FSTL4,COL6A5,NRXN2,SCAP,DOCK3,ITIH4,ERBB3,ANKRD52,BBS4,PML,SCYL1,PRUNE1,ITIH1,SCUBE3,RSPO2,DUSP6,ARL14EP,PPP1R3A,NRG1,CACNA1D,ACTR1B,H2BC5,TAL1,LRRC53,RFTN2,SPATA18,RFT1,BSN,MON1A,MST1R,HHIP,ZNF646,SLC22A11,GRM5,INHBC,GABRB3,LRRC7,EFE…	9606.ENSP00000002829,9606.ENSP00000215095,9606.ENSP00000216286,9606.ENSP00000217246,9606.ENSP00000219905,9606.ENSP00000220003,9606.ENSP00000229771,9606.ENSP00000232375,9606.ENSP00000233027,9606.ENSP00000243077,9606.ENSP00000244520,9606.ENSP00000245046,9606.ENSP00000246194,9606.ENSP00000252744,9606.ENSP00000254480,9606.ENSP00000255078,9606.ENSP00000257068,9606.ENSP00000257527,9606.ENSP00000261263,…
Monarch	EFO:0008039	BMI-adjusted hip circumference	147	762	0.18	0.45	0.0023	FKBP4,PSMD5,PROCR,CDK5RAP1,PIGU,TULP1,EGR2,SSPN,BTN1A1,SLC17A1,MMP24,RALY,ISLR,TRPC4AP,ACSS2,VHL,BACH2,IGF2BP3,CBFA2T2,COL6A5,POLA2,DOCK3,B4GALNT3,TSPAN3,PML,SETDB1,CERS2,SPATA5,RSPO2,ARID5B,PPP1R1C,ZFYVE9,H2BC5,IFT122,RFT1,HHIP,ABCE1,TRA2A,ARHGAP42,HDGFL3,SPRYD3,LTBP3,ABHD15,HOMER2,RHOD,SUSD5,MRPL11,UQCRH,FOSL1,PPARD,GRAMD2A,PACS1,PLXND1,CPNE1,PIPOX,BCKDHB,FRMD8,DEF6,COPG1,IL20RB,FIGN,TRMT11,FSD…	9606.ENSP00000001008,9606.ENSP00000210313,9606.ENSP00000216968,9606.ENSP00000217372,9606.ENSP00000217446,9606.ENSP00000229771,9606.ENSP00000242480,9606.ENSP00000242729,9606.ENSP00000244513,9606.ENSP00000244527,9606.ENSP00000246186,9606.ENSP00000246194,9606.ENSP00000249842,9606.ENSP00000252015,9606.ENSP00000253382,9606.ENSP00000256474,9606.ENSP00000257749,9606.ENSP00000258729,9606.ENSP00000262653,…
Monarch	EFO:0005093	Hip circumference	171	923	0.16	0.43	0.0029	FKBP4,PSMD5,STX1B,NID2,PROCR,MACROD2,CDK5RAP1,PIGU,HINT3,TULP1,PPP3R1,EGR2,SSPN,BTN1A1,SLC17A1,MMP24,RALY,ISLR,TRPC4AP,ACSS2,VHL,MDFIC,BACH2,IGF2BP3,COL8A1,CBFA2T2,COL6A5,POLA2,DOCK3,B4GALNT3,TSPAN3,PML,SCYL1,SETDB1,CERS2,SPATA5,RSPO2,ARID5B,PPP1R1C,ZFYVE9,H2BC5,CCDC12,LRP5,IFT122,RFT1,HHIP,ABCE1,TRA2A,ARHGAP42,HDGFL3,SPRYD3,LTBP3,ABHD15,HOMER2,RHOD,SUSD5,MRPL11,UQCRH,FOSL1,PPARD,GRAMD2A,CSPG4,PA…	9606.ENSP00000001008,9606.ENSP00000210313,9606.ENSP00000215095,9606.ENSP00000216286,9606.ENSP00000216968,9606.ENSP00000217246,9606.ENSP00000217372,9606.ENSP00000217446,9606.ENSP00000229633,9606.ENSP00000229771,9606.ENSP00000234310,9606.ENSP00000242480,9606.ENSP00000242729,9606.ENSP00000244513,9606.ENSP00000244527,9606.ENSP00000246186,9606.ENSP00000246194,9606.ENSP00000249842,9606.ENSP00000252015,…
Monarch	HP:0000118	Phenotypic abnormality	758	5129	0.06	0.39	0.0029	SEMA3F,WDR54,PYGM,PIGB,CA12,CDK13,OSTM1,OXCT1,TGFBR3,STX1B,PIGH,PROCR,MACROD2,SNTA1,CHMP4B,AHCY,PIGU,ORC6,CORO1A,PLAT,ERF,C5,CRYBA1,NUFIP2,CCDC47,DDX5,FOXN1,CTSC,CYP27B1,GLI1,PPM1H,FANCE,TULP1,LOX,PCDH12,ZMYND10,GNAT1,NPRL2,TNNC1,GGCX,SLC1A4,ELL2,GDA,MYOT,TBX2,TEX14,EGR2,LRP1,LIPE,IRF1,RALY,UROD,DLL4,ZFYVE26,DOCK7,MEGF8,KRT5,KRT1,DPF2,ZSWIM6,ATP6V1E1,NDFIP1,FUS,THAP1,IGHMBP2,KRAS,VHL,BACH2,NT5E,A…	9606.ENSP00000002829,9606.ENSP00000006526,9606.ENSP00000164139,9606.ENSP00000164305,9606.ENSP00000178638,9606.ENSP00000181839,9606.ENSP00000193322,9606.ENSP00000196371,9606.ENSP00000212355,9606.ENSP00000215095,9606.ENSP00000216452,9606.ENSP00000216968,9606.ENSP00000217246,9606.ENSP00000217381,9606.ENSP00000217402,9606.ENSP00000217426,9606.ENSP00000217446,9606.ENSP00000219097,9606.ENSP00000219150,…
Monarch	EFO:0004516	Bone fracture related measurement	225	1289	0.14	0.41	0.0035	FKBP4,SEMA3F,TSPAN9,ERLEC1,OXCT1,TGFBR3,PROCR,MACROD2,PIGU,EHD4,EIF3E,VTN,FOXN1,PPM1H,FANCE,SSPN,LRP1,MMP24,RALY,TRPC4AP,RBM39,ACSS2,IGHMBP2,TESMIN,ARF3,SLC38A2,ABCC9,TANGO6,LACTB,CCNT1,HCN4,LOXL1,SLC12A2,SLC27A6,CBFA2T2,PAX8,MTIF2,COQ10B,ARHGAP31,TXNDC9,PRKAR2A,SCAP,CPT1A,TCIRG1,RBM6,DOCK3,ITIH4,B4GALNT3,TSPAN3,PML,CDH11,MEIS1,ARHGAP26,RSPO2,ENDOD1,ARID5B,PRSS23,TCF7L1,MMP16,ZNF689,NRG1,ARMC12,C…	9606.ENSP00000001008,9606.ENSP00000002829,9606.ENSP00000011898,9606.ENSP00000185150,9606.ENSP00000196371,9606.ENSP00000212355,9606.ENSP00000216968,9606.ENSP00000217246,9606.ENSP00000217446,9606.ENSP00000220325,9606.ENSP00000220849,9606.ENSP00000226218,9606.ENSP00000226247,9606.ENSP00000228705,9606.ENSP00000229769,9606.ENSP00000242729,9606.ENSP00000243077,9606.ENSP00000246186,9606.ENSP00000246194,…
Monarch	EFO:0004339	Body height	339	2091	0.11	0.38	0.0053	TSPAN9,TRAM2,TGFBR3,PROCR,SNTA1,AHCY,PIGU,SMPD3,MGA,EHD4,C5,PPM1H,PFKFB4,DOK1,BCL9,RNF103,ARAP3,TEX14,SSPN,LRP1,RALY,TRPC4AP,RBM39,PDLIM4,BACH2,IGF2BP3,TEX2,THAP12,RMDN3,RAB21,ALDH2,LOXL1,CBFA2T2,NOX4,LOXL3,SLC2A9,POLA2,PRKAR2A,MAPKAP1,RBM6,DOCK3,B4GALNT3,SLC39A5,ITGB7,ANKRD52,TSPAN3,CYP11A1,PML,SCAMP2,CDH11,PRUNE1,MEIS1,SPATA5,SKP2,ARHGAP26,SCUBE3,RSPO2,COMMD7,AIP,ARID5B,ARL14EP,CELF6,ZFYVE9,NRG…	9606.ENSP00000011898,9606.ENSP00000182527,9606.ENSP00000212355,9606.ENSP00000216968,9606.ENSP00000217381,9606.ENSP00000217426,9606.ENSP00000217446,9606.ENSP00000219334,9606.ENSP00000219905,9606.ENSP00000220325,9606.ENSP00000223642,9606.ENSP00000228705,9606.ENSP00000232375,9606.ENSP00000233668,9606.ENSP00000234739,9606.ENSP00000237455,9606.ENSP00000239440,9606.ENSP00000240361,9606.ENSP00000242729,…
Monarch	EFO:0004875	Mathematical ability	139	732	0.17	0.39	0.0065	MACROD2,NUFIP2,CCDC47,ZMYND10,PFKFB4,ZSWIM6,BRD8,AVIL,REV1,NDST4,KCNN2,ZAP70,NRXN2,USP4,MAPKAP1,DOCK3,ITGB7,ERBB3,WDPCP,VPS54,PHIP,TMX2,SLC43A1,TENM4,DUSP6,PRSS53,KHDRBS2,CAMK4,CACNA1D,H2BC5,PEX13,FBXW12,BSN,MON1A,NDUFAF2,RAPGEF6,ZNF646,CNNM3,PAM,GABRB3,LRRC7,OSBPL3,PACS1,ZNF609,CNGB3,CEP57,ANKRD23,TNNI3K,PRKAG1,CABCOCO1,KIAA0825,SPAG16,FIGN,RGS7BP,OR9Q1,KNL1,GALNT16,RTN4,OVOL1,GSDME,MEF2C,ERBB4,…	9606.ENSP00000217246,9606.ENSP00000225388,9606.ENSP00000225726,9606.ENSP00000231749,9606.ENSP00000232375,9606.ENSP00000252744,9606.ENSP00000254900,9606.ENSP00000257861,9606.ENSP00000258428,9606.ENSP00000264363,9606.ENSP00000264773,9606.ENSP00000264972,9606.ENSP00000265459,9606.ENSP00000265560,9606.ENSP00000265960,9606.ENSP00000266037,9606.ENSP00000267082,9606.ENSP00000267101,9606.ENSP00000272321,…
Monarch	EFO:0005208	Glomerular filtration rate	107	528	0.2	0.4	0.0065	TSPAN9,CA12,FAP,SLC22A4,MACROD2,PIGU,CWH43,TBX2,TEX14,ACVR2A,MMP24,RALY,DHX40,PDLIM4,BTBD1,CUX2,NAA25,ARG2,APH1B,SEMA7A,PIK3R3,GAB1,SLC7A6OS,SLC2A9,AFF4,DOCK3,ITIH4,UBE2Q2,CERS2,ARID5B,NARS2,PPP1R3A,NRG1,BSN,SLC23A1,USP38,SYNPO2,FBXO22,INHBC,MAP3K11,IMPDH2,H2BC4,IMP3,RNF123,CARMIL1,PHF7,FIGN,GGT7,SLC6A13,C3orf62,ERBB4,PRMT7,SPTBN1,TMEM229B,MPPED2,ARNT,MINDY1,GAB2,ANXA9,CTSS,RRAGD,PKHD1,NCOA6,ELAV…	9606.ENSP00000011898,9606.ENSP00000178638,9606.ENSP00000188790,9606.ENSP00000200652,9606.ENSP00000217246,9606.ENSP00000217446,9606.ENSP00000226432,9606.ENSP00000240328,9606.ENSP00000240361,9606.ENSP00000241416,9606.ENSP00000246186,9606.ENSP00000246194,9606.ENSP00000251241,9606.ENSP00000253754,9606.ENSP00000261721,9606.ENSP00000261726,9606.ENSP00000261745,9606.ENSP00000261783,9606.ENSP00000261879,…
Monarch	EFO:0004842	Eosinophil count	138	734	0.17	0.37	0.0101	TMEM131,SLC22A4,STX1B,EHD4,SUPT4H1,IL2,CTSC,CYP27B1,IL5,GGCX,ACVR2A,EGR2,FAAH,IRF1,NDFIP1,IRAK2,ADAM19,BACH2,NDUFAF1,ITPKA,VMP1,N4BP1,SLC12A2,PIK3R3,P2RX3,VAMP8,DOCK3,ITIH4,NKD1,SPATA5,ARHGAP26,GDPD1,PRG3,NCKIPSD,RAPGEF6,CSF2,STAT6,ENTPD3,LTBP3,HSPA4,GLB1,MAP3K11,FOSL1,KRT2,TUBD1,IL17RA,CDC25C,POC1B,CD28,SLC25A20,EHD3,NOS2,TMEM121B,IP6K2,CARMIL2,RAD51C,TCF7,WNK1,ENSA,SH2B3,SPRED2,ARIH2,EML6,SPTBN…	9606.ENSP00000186436,9606.ENSP00000200652,9606.ENSP00000215095,9606.ENSP00000220325,9606.ENSP00000225504,9606.ENSP00000226730,9606.ENSP00000227266,9606.ENSP00000228606,9606.ENSP00000231454,9606.ENSP00000233838,9606.ENSP00000241416,9606.ENSP00000242480,9606.ENSP00000243167,9606.ENSP00000245414,9606.ENSP00000253814,9606.ENSP00000256458,9606.ENSP00000257527,9606.ENSP00000257749,9606.ENSP00000260361,…
Monarch	EFO:0003784	Skin pigmentation	28	82	0.43	0.42	0.0106	PIGU,SOGA1,MMP24,RALY,BPIFA2,SLA2,NOX4,TYR,GRM5,CPNE1,DNMT3B,GNG2,DLGAP4,AAR2,UQCC1,EIF6,NCOA6,ZNF341,TRPS1,TM9SF4,PDZRN4,TTLL3,MAML2,TRIM77,NOL4L,MYH7B,MMP24OS,SAMHD1	9606.ENSP00000217446,9606.ENSP00000237536,9606.ENSP00000246186,9606.ENSP00000246194,9606.ENSP00000253362,9606.ENSP00000262866,9606.ENSP00000263317,9606.ENSP00000263321,9606.ENSP00000306138,9606.ENSP00000317257,9606.ENSP00000328547,9606.ENSP00000334448,9606.ENSP00000363023,9606.ENSP00000363043,9606.ENSP00000363506,9606.ENSP00000363559,9606.ENSP00000363929,9606.ENSP00000364346,9606.ENSP00000379065,…
Monarch	EFO:0008328	Chronotype measurement	74	334	0.24	0.38	0.0106	MACROD2,SYT10,PFKFB4,TEX14,NAA25,TRIM37,RBM6,DOCK3,MEIS1,RASA1,KHDRBS2,NRG1,CCDC12,RFTN2,BSN,NFATC3,KMT2D,QARS1,GNAI2,PRPF3,PKM,RNF123,IP6K2,RGS7BP,OR9Q1,ARID2,ZFP91,SLC6A13,MEF2C,RBM5,SCN8A,LINGO1,FBXL3,ARIH2,MPPED2,PAX5,ZBTB37,ANXA9,CTSS,TARS2,DPYD,HCK,TRPS1,USP34,EFCAB8,NRXN1,R3HDM2,FOXP2,TANC2,SOX5,CNTNAP5,RHOA,DNAH1,PLCL1,VRK2,CACNA2D2,CAMKV,ADCY5,SLC10A7,TTC29,POU2F2,CCDC90B,CNTN5,MYCBP2,AN…	9606.ENSP00000217246,9606.ENSP00000228567,9606.ENSP00000232375,9606.ENSP00000240361,9606.ENSP00000261745,9606.ENSP00000262294,9606.ENSP00000266022,9606.ENSP00000266037,9606.ENSP00000272369,9606.ENSP00000274376,9606.ENSP00000281156,9606.ENSP00000287842,9606.ENSP00000292314,9606.ENSP00000295049,9606.ENSP00000296452,9606.ENSP00000300659,9606.ENSP00000301067,9606.ENSP00000307567,9606.ENSP00000312999,…
Monarch	EFO:0004586	Complete blood cell count	440	2849	0.08	0.33	0.0129	TSPAN9,CDK13,TMEM131,FAP,SLC22A4,UQCRC1,PSMD5,STX1B,SMPD3,CSK,EHD4,ERF,NUFIP2,SUPT4H1,IL2,CTSC,CYP27B1,IL5,TTC31,GGCX,BCL9,TEX14,KALRN,ACVR2A,EGR2,SSPN,FAAH,IRF1,PSD4,ZSWIM6,PDLIM4,NDFIP1,IRAK2,ADAM19,TRAFD1,MDFIC,BACH2,IGF2BP3,BRIP1,IL1RN,NDUFAF1,ITPKA,RAB21,TAOK1,CUX2,ALDH2,NAA25,CCNT1,RBMS2,VMP1,N4BP1,GINS1,SLC12A2,SETD1A,PIK3R3,PRDX1,P2RX3,PAX8,IL1A,LTK,VAMP8,LCAT,CDH3,ARHGAP31,SLC2A9,NRXN2,U…	9606.ENSP00000011898,9606.ENSP00000181839,9606.ENSP00000186436,9606.ENSP00000188790,9606.ENSP00000200652,9606.ENSP00000203407,9606.ENSP00000210313,9606.ENSP00000215095,9606.ENSP00000219334,9606.ENSP00000220003,9606.ENSP00000220325,9606.ENSP00000222329,9606.ENSP00000225388,9606.ENSP00000225504,9606.ENSP00000226730,9606.ENSP00000227266,9606.ENSP00000228606,9606.ENSP00000231454,9606.ENSP00000233623,…
Monarch	EFO:0007803	Emotional symptom measurement	54	222	0.28	0.37	0.0145	KLHL20,PIGU,MGA,ACVR2A,SLC17A1,RALY,TRPC4AP,USP4,ITIH4,WDPCP,ZDHHC5,ABI2,NDST3,HSD3B7,ZNF646,STAB1,GNAI2,EXD2,CCDC71,KLHDC8B,RNF123,DCAF5,ERBB4,MTMR2,STIMATE,LINGO1,RASSF1,RC3H1,DPYD,RABEPK,SCAI,NCOA6,ELAVL2,STAG1,SFMBT1,CENPK,CTNND1,POU6F2,FANCL,NRXN1,MBD5,FOXP2,PBRM1,SLC4A10,CNTNAP5,VRK2,MST1,CACNA2D2,CNTN5,DAG1,INO80E,CPEB1,GSS,ITCH	9606.ENSP00000209884,9606.ENSP00000217446,9606.ENSP00000219905,9606.ENSP00000241416,9606.ENSP00000244527,9606.ENSP00000246194,9606.ENSP00000252015,9606.ENSP00000265560,9606.ENSP00000266041,9606.ENSP00000272321,9606.ENSP00000287169,9606.ENSP00000295851,9606.ENSP00000296499,9606.ENSP00000297679,9606.ENSP00000300850,9606.ENSP00000312946,9606.ENSP00000312999,9606.ENSP00000313140,9606.ENSP00000319006,…
Monarch	EFO:0004747	Protein measurement	842	5856	0.05	0.31	0.0171	FKBP4,TSPAN9,TTC17,APPBP2,TRAM2,TMEM131,OSTM1,OXCT1,SLC22A4,TGFBR3,STX1B,NID2,PYGB,PROCR,MACROD2,CDK5RAP1,SNTA1,PIGU,NUTF2,SMPD3,PLA2G15,MGA,CSK,VPS18,PLAT,EIF3E,ZNF574,C5,RPS6KB1,CCDC47,DDX5,VTN,TNFAIP1,TMEM97,CTSC,DGAT2,CYP27B1,GLI1,PPM1H,B3GAT2,AGXT2,SEMA3G,PFKFB4,NEK4,ELL2,YIPF4,CCDC77,EGR1,TBX2,KALRN,CLTA,EGR2,SSPN,LRP1,RAB38,ENKD1,LYPD3,BTN1A1,SNRPC,SLC17A1,EMC3,IRF1,PSD4,MMP24,ISLR,DOCK7,S…	9606.ENSP00000001008,9606.ENSP00000011898,9606.ENSP00000039989,9606.ENSP00000083182,9606.ENSP00000182527,9606.ENSP00000186436,9606.ENSP00000193322,9606.ENSP00000196371,9606.ENSP00000200652,9606.ENSP00000212355,9606.ENSP00000215095,9606.ENSP00000216286,9606.ENSP00000216962,9606.ENSP00000216968,9606.ENSP00000217246,9606.ENSP00000217372,9606.ENSP00000217381,9606.ENSP00000217446,9606.ENSP00000219169,…
Monarch	EFO:0004308	Leukocyte count	328	2057	0.1	0.32	0.0177	TSPAN9,CDK13,TMEM131,FAP,SLC22A4,STX1B,CSK,EHD4,ERF,NUFIP2,SUPT4H1,IL2,CTSC,CYP27B1,IL5,GGCX,BCL9,TEX14,KALRN,ACVR2A,EGR2,SSPN,FAAH,IRF1,PSD4,PDLIM4,NDFIP1,IRAK2,ADAM19,TRAFD1,MDFIC,BACH2,IGF2BP3,IL1RN,NDUFAF1,ITPKA,RAB21,CUX2,ALDH2,CCNT1,VMP1,N4BP1,SLC12A2,PIK3R3,P2RX3,PAX8,IL1A,LTK,VAMP8,ARHGAP31,SLC2A9,NRXN2,USP4,DOCK3,ITIH4,INHBE,PML,SCAMP2,NKD1,GOLPH3L,MEIS1,SPATA5,ARHGAP26,SCUBE3,ARID5B,NAR…	9606.ENSP00000011898,9606.ENSP00000181839,9606.ENSP00000186436,9606.ENSP00000188790,9606.ENSP00000200652,9606.ENSP00000215095,9606.ENSP00000220003,9606.ENSP00000220325,9606.ENSP00000222329,9606.ENSP00000225388,9606.ENSP00000225504,9606.ENSP00000226730,9606.ENSP00000227266,9606.ENSP00000228606,9606.ENSP00000231454,9606.ENSP00000233838,9606.ENSP00000234739,9606.ENSP00000240361,9606.ENSP00000240874,…
Monarch	EFO:0004612	High density lipoprotein cholesterol measurement	136	740	0.16	0.32	0.0231	TRAM2,TGFBR3,PROCR,MACROD2,SNTA1,PIGU,NUTF2,SMPD3,PLA2G15,VTN,DGAT2,GLI1,PPM1H,SSPN,LRP1,DOCK7,TRPC4AP,RBM39,SMARCC1,IGHMBP2,CUX2,NAA25,CDH1,TANGO6,SEMA7A,P2RX3,LTK,LCAT,CPT1A,RBM6,INHBE,GFOD2,CERS2,MEIS1,ITIH1,TENM4,PSKH1,KRT72,RFT1,HHIP,GPR182,NFATC3,KMT2D,CDC25A,DCLK2,SMAD1,RPAP1,GRM5,INHBC,SSH3,STAB1,TSFM,RANBP10,DEF6,PRKAG1,GSK3B,TRAIP,IP6K2,PHF7,GNG2,CARMIL2,FSD2,NR1I2,OVOL1,ZFP91,CORO1B,NR…	9606.ENSP00000182527,9606.ENSP00000212355,9606.ENSP00000216968,9606.ENSP00000217246,9606.ENSP00000217381,9606.ENSP00000217446,9606.ENSP00000219169,9606.ENSP00000219334,9606.ENSP00000219345,9606.ENSP00000226218,9606.ENSP00000228027,9606.ENSP00000228682,9606.ENSP00000228705,9606.ENSP00000242729,9606.ENSP00000243077,9606.ENSP00000251157,9606.ENSP00000252015,9606.ENSP00000253363,9606.ENSP00000254480,…
Monarch	EFO:0000313	Carcinoma	41	158	0.31	0.33	0.0277	PIGU,SSPN,MMP24,RALY,KRT5,BACH2,TYR,GOLPH3L,NRG1,GRM5,DNMT3B,OR9Q1,EPB41L1,CNBD2,SH2B3,ATG7,RGS22,MDN1,DLGAP4,SCAND1,PHF20,NFS1,UQCC1,NCOA6,ZNF341,BPIFB4,ITPR2,TRPS1,CCDC85A,SOX5,RAD51B,TUBA1C,ATXN2,KRT8,CASP8AP2,GABRG3,EPB41L4A,MYH7B,MMP24OS,BCL11A,CTLA4	9606.ENSP00000217446,9606.ENSP00000242729,9606.ENSP00000246186,9606.ENSP00000246194,9606.ENSP00000252242,9606.ENSP00000257749,9606.ENSP00000263321,9606.ENSP00000271732,9606.ENSP00000287842,9606.ENSP00000306138,9606.ENSP00000328547,9606.ENSP00000334934,9606.ENSP00000337168,9606.ENSP00000340954,9606.ENSP00000345492,9606.ENSP00000346437,9606.ENSP00000354109,9606.ENSP00000358400,9606.ENSP00000363023,…
Monarch	EFO:0004198	Skin neoplasm	26	79	0.41	0.34	0.0277	PIGU,MMP24,RALY,KRT5,BACH2,TYR,GOLPH3L,GRM5,DNMT3B,EPB41L1,CNBD2,ATG7,RGS22,DLGAP4,SCAND1,PHF20,NFS1,UQCC1,NCOA6,ZNF341,BPIFB4,TRPS1,GABRG3,MYH7B,MMP24OS,CTLA4	9606.ENSP00000217446,9606.ENSP00000246186,9606.ENSP00000246194,9606.ENSP00000252242,9606.ENSP00000257749,9606.ENSP00000263321,9606.ENSP00000271732,9606.ENSP00000306138,9606.ENSP00000328547,9606.ENSP00000337168,9606.ENSP00000340954,9606.ENSP00000346437,9606.ENSP00000354109,9606.ENSP00000363023,9606.ENSP00000363103,9606.ENSP00000363124,9606.ENSP00000363205,9606.ENSP00000363506,9606.ENSP00000363929,…
Monarch	EFO:0008219	Macrophage inflammatory protein 1b measurement	21	56	0.47	0.35	0.0277	USP4,SCAP,DOCK3,MON1A,POC1A,CDC25A,GNAI2,IP6K2,COL7A1,KIF9,ARIH2,MAP4,GRM2,CCDC51,LRRC2,SETD2,PCBP4,CACNA2D2,DAG1,IP6K1,TMIE	9606.ENSP00000265560,9606.ENSP00000265565,9606.ENSP00000266037,9606.ENSP00000296473,9606.ENSP00000296484,9606.ENSP00000303706,9606.ENSP00000312999,9606.ENSP00000331103,9606.ENSP00000332371,9606.ENSP00000333942,9606.ENSP00000348769,9606.ENSP00000353375,9606.ENSP00000378492,9606.ENSP00000379047,9606.ENSP00000379241,9606.ENSP00000386759,9606.ENSP00000417196,9606.ENSP00000418081,9606.ENSP00000442600,…
Monarch	EFO:0009259	Skin carcinoma	26	79	0.41	0.34	0.0277	PIGU,MMP24,RALY,KRT5,BACH2,TYR,GOLPH3L,GRM5,DNMT3B,EPB41L1,CNBD2,ATG7,RGS22,DLGAP4,SCAND1,PHF20,NFS1,UQCC1,NCOA6,ZNF341,BPIFB4,TRPS1,GABRG3,MYH7B,MMP24OS,CTLA4	9606.ENSP00000217446,9606.ENSP00000246186,9606.ENSP00000246194,9606.ENSP00000252242,9606.ENSP00000257749,9606.ENSP00000263321,9606.ENSP00000271732,9606.ENSP00000306138,9606.ENSP00000328547,9606.ENSP00000337168,9606.ENSP00000340954,9606.ENSP00000346437,9606.ENSP00000354109,9606.ENSP00000363023,9606.ENSP00000363103,9606.ENSP00000363124,9606.ENSP00000363205,9606.ENSP00000363506,9606.ENSP00000363929,…
Monarch	EFO:0009260	Non-melanoma skin carcinoma	26	79	0.41	0.34	0.0277	PIGU,MMP24,RALY,KRT5,BACH2,TYR,GOLPH3L,GRM5,DNMT3B,EPB41L1,CNBD2,ATG7,RGS22,DLGAP4,SCAND1,PHF20,NFS1,UQCC1,NCOA6,ZNF341,BPIFB4,TRPS1,GABRG3,MYH7B,MMP24OS,CTLA4	9606.ENSP00000217446,9606.ENSP00000246186,9606.ENSP00000246194,9606.ENSP00000252242,9606.ENSP00000257749,9606.ENSP00000263321,9606.ENSP00000271732,9606.ENSP00000306138,9606.ENSP00000328547,9606.ENSP00000337168,9606.ENSP00000340954,9606.ENSP00000346437,9606.ENSP00000354109,9606.ENSP00000363023,9606.ENSP00000363103,9606.ENSP00000363124,9606.ENSP00000363205,9606.ENSP00000363506,9606.ENSP00000363929,…
Monarch	EFO:0009270	Heel bone mineral density	156	878	0.14	0.3	0.0277	FKBP4,TSPAN9,ERLEC1,OXCT1,TGFBR3,PROCR,EHD4,EIF3E,VTN,PPM1H,FANCE,SSPN,LRP1,TRPC4AP,IGHMBP2,ARF3,TANGO6,LACTB,CCNT1,HCN4,LOXL1,SLC12A2,SLC27A6,PAX8,MTIF2,ARHGAP31,TXNDC9,PRKAR2A,SCAP,CPT1A,TCIRG1,RBM6,DOCK3,ITIH4,B4GALNT3,CDH11,MEIS1,ARHGAP26,RSPO2,ENDOD1,ARID5B,PRSS23,TCF7L1,MMP16,ZNF689,CACNA1D,WNT1,LRP5,FRZB,ABI2,RFT1,HHIP,ARHGAP42,KMT2D,LTBP3,HSPA4,KMT5B,SYNPO2,TMEM135,PPARD,CCDC65,PRPF3,TLN1…	9606.ENSP00000001008,9606.ENSP00000011898,9606.ENSP00000185150,9606.ENSP00000196371,9606.ENSP00000212355,9606.ENSP00000216968,9606.ENSP00000220325,9606.ENSP00000220849,9606.ENSP00000226218,9606.ENSP00000228705,9606.ENSP00000229769,9606.ENSP00000242729,9606.ENSP00000243077,9606.ENSP00000252015,9606.ENSP00000255078,9606.ENSP00000256682,9606.ENSP00000261778,9606.ENSP00000261893,9606.ENSP00000261900,…
Monarch	MONDO:0004992	Cancer	44	176	0.29	0.32	0.0299	PIGU,SSPN,MMP24,RALY,KRT5,BACH2,TYR,MGAT4A,GOLPH3L,NRG1,HEATR3,GRM5,DNMT3B,OR9Q1,EPB41L1,CNBD2,SH2B3,ATG7,RGS22,MDN1,RAVER2,DLGAP4,SCAND1,PHF20,NFS1,UQCC1,NCOA6,ZNF341,BPIFB4,ITPR2,TRPS1,CCDC85A,SOX5,RAD51B,TUBA1C,ATXN2,KRT8,CASP8AP2,GABRG3,EPB41L4A,MYH7B,MMP24OS,BCL11A,CTLA4	9606.ENSP00000217446,9606.ENSP00000242729,9606.ENSP00000246186,9606.ENSP00000246194,9606.ENSP00000252242,9606.ENSP00000257749,9606.ENSP00000263321,9606.ENSP00000264968,9606.ENSP00000271732,9606.ENSP00000287842,9606.ENSP00000299192,9606.ENSP00000306138,9606.ENSP00000328547,9606.ENSP00000334934,9606.ENSP00000337168,9606.ENSP00000340954,9606.ENSP00000345492,9606.ENSP00000346437,9606.ENSP00000354109,…
Monarch	EFO:0007869	Wellbeing measurement	49	206	0.27	0.31	0.0349	KLHL20,SYT10,TRHDE,TYR,EHBP1,WDPCP,ITIH1,TMX2,ZDHHC5,TAL1,RAPGEF6,GRM5,STAB1,KLHDC8B,CABCOCO1,CARMIL1,GSDME,DCAF5,ERBB4,ATG7,STIMATE,LINGO1,TRIM38,NR3C2,PAX5,SERPINC1,ZBTB37,SCAI,RTKN2,ELAVL2,STAG1,FAT4,ALAS1,FAM172A,FOXP2,HERC1,CCDC36,SOX5,CNTNAP5,VRK2,HFE,CDC42SE2,CLP1,CNTN5,DAG1,ACVR1B,GABRG3,COL19A1,POU5F2	9606.ENSP00000209884,9606.ENSP00000228567,9606.ENSP00000261180,9606.ENSP00000263321,9606.ENSP00000263991,9606.ENSP00000272321,9606.ENSP00000273283,9606.ENSP00000278422,9606.ENSP00000287169,9606.ENSP00000294339,9606.ENSP00000296859,9606.ENSP00000306138,9606.ENSP00000312946,9606.ENSP00000327468,9606.ENSP00000328698,9606.ENSP00000331983,9606.ENSP00000339587,9606.ENSP00000341351,9606.ENSP00000342235,…
Monarch	HP:0000478	Abnormality of the eye	436	2876	0.08	0.27	0.0399	PIGB,CDK13,OSTM1,CHMP4B,AHCY,PIGU,ERF,CRYBA1,CCDC47,DDX5,GLI1,FANCE,TULP1,LOX,PCDH12,ZMYND10,GNAT1,GGCX,SLC1A4,TBX2,EGR2,RALY,UROD,DLL4,ZFYVE26,DOCK7,MEGF8,KRT5,KRT1,DPF2,ZSWIM6,ATP6V1E1,FUS,KRAS,VHL,RDH5,CDK4,HTRA2,TACO1,BRIP1,RPL35,NDUFAF1,ABCC9,RXYLT1,MPP5,TAOK1,CUX2,CDH1,APH1B,TRIP4,LOXL1,TRIM37,RPE65,SLC12A2,SRCAP,SETD1A,PRDX1,TYR,ALG6,POLR1A,LCAT,CDH3,SLC5A7,DGUOK,LOXL3,ARHGAP31,GLRB,ERCC8,…	9606.ENSP00000164305,9606.ENSP00000181839,9606.ENSP00000193322,9606.ENSP00000217402,9606.ENSP00000217426,9606.ENSP00000217446,9606.ENSP00000222329,9606.ENSP00000225387,9606.ENSP00000225726,9606.ENSP00000225792,9606.ENSP00000228682,9606.ENSP00000229769,9606.ENSP00000229771,9606.ENSP00000231004,9606.ENSP00000231484,9606.ENSP00000231749,9606.ENSP00000232461,9606.ENSP00000233838,9606.ENSP00000234256,…
Monarch	EFO:0004617	Cystatin C measurement	41	163	0.3	0.3	0.0422	RPS6KB1,KALRN,EGR2,LRP1,TRAFD1,ITPKA,CUX2,SEMA7A,VMP1,PAX8,UBE2Q2,NINL,BSN,RPAP1,PPM1D,FBXO22,RNF123,ERBB4,SH2B3,MINDY1,ANXA9,CTSS,PKHD1,TRAF1,SYNDIG1,HECTD4,NFIB,TMEM266,FAM117B,HM13,ADGRV1,R3HDM2,DCDC1,ULK3,PDE1A,EXD1,DNAJC24,ATXN2,SNUPN,BCAS3,KIZ	9606.ENSP00000225577,9606.ENSP00000240874,9606.ENSP00000242480,9606.ENSP00000243077,9606.ENSP00000257604,9606.ENSP00000260386,9606.ENSP00000261726,9606.ENSP00000261918,9606.ENSP00000262291,9606.ENSP00000263334,9606.ENSP00000267938,9606.ENSP00000278886,9606.ENSP00000296452,9606.ENSP00000306123,9606.ENSP00000306682,9606.ENSP00000307833,9606.ENSP00000328287,9606.ENSP00000342235,9606.ENSP00000345492,…
TISSUES	BTO:0000000	Tissues, cell types and enzyme sources	2164	15199	0.05	0.81	7.36e-25	FKBP4,SEMA3F,RALA,WDR54,TSPAN9,FAM13B,TTC17,INPP4A,APPBP2,CEACAM1,CELSR3,PPP2R5B,PYGM,PIGB,BPIFB2,CA12,CDK13,TRAM2,ROPN1,NDUFB4,ERLEC1,TMEM131,FAP,OSTM1,OXCT1,MOGAT2,SLC22A4,REM1,PDRG1,ESF1,UQCRC1,KLHL20,PSMD5,TGFBR3,STX1B,NID2,FKBP3,GNPNAT1,ATP6V1D,PLEK2,PIGH,SLC10A1,PNN,PYGB,PROCR,MACROD2,CDK5RAP1,SNTA1,CHMP4B,AHCY,PIGU,APMAP,OLFM4,ORC6,CORO1A,NUTF2,CBLN1,PARD6A,SMPD3,PLA2G15,MGA,CSK,EHD4,DNAJC…	9606.ENSP00000001008,9606.ENSP00000002829,9606.ENSP00000005257,9606.ENSP00000006526,9606.ENSP00000011898,9606.ENSP00000033079,9606.ENSP00000039989,9606.ENSP00000074304,9606.ENSP00000083182,9606.ENSP00000161559,9606.ENSP00000164024,9606.ENSP00000164133,9606.ENSP00000164139,9606.ENSP00000164305,9606.ENSP00000170150,9606.ENSP00000178638,9606.ENSP00000181839,9606.ENSP00000182527,9606.ENSP00000184183,…	,9606.ENSP00000378401,9606.ENSP00000378402,9606.ENSP00000378405,9606.ENSP00000378416,9606.ENSP00000378426,9606.ENSP00000378464,9606.ENSP00000378487,9606.ENSP00000378488,9606.ENSP00000378492,9606.ENSP00000378505,9606.ENSP00000378650,9606.ENSP00000378731,9606.ENSP00000378743,9606.ENSP00000378830,9606.ENSP00000378856,9606.ENSP00000378857,9606.ENSP00000378935,9606.ENSP00000379042,9606.ENSP00000379047…
TISSUES	BTO:0000042	Animal	2159	15148	0.05	0.81	7.36e-25	FKBP4,SEMA3F,RALA,WDR54,TSPAN9,FAM13B,TTC17,INPP4A,APPBP2,CEACAM1,CELSR3,PPP2R5B,PYGM,PIGB,BPIFB2,CA12,CDK13,TRAM2,ROPN1,NDUFB4,ERLEC1,TMEM131,FAP,OSTM1,OXCT1,MOGAT2,SLC22A4,REM1,PDRG1,ESF1,UQCRC1,KLHL20,PSMD5,TGFBR3,STX1B,NID2,FKBP3,GNPNAT1,ATP6V1D,PLEK2,PIGH,SLC10A1,PNN,PYGB,PROCR,MACROD2,CDK5RAP1,SNTA1,CHMP4B,AHCY,PIGU,APMAP,OLFM4,ORC6,CORO1A,NUTF2,CBLN1,PARD6A,SMPD3,PLA2G15,MGA,CSK,EHD4,DNAJC…	9606.ENSP00000001008,9606.ENSP00000002829,9606.ENSP00000005257,9606.ENSP00000006526,9606.ENSP00000011898,9606.ENSP00000033079,9606.ENSP00000039989,9606.ENSP00000074304,9606.ENSP00000083182,9606.ENSP00000161559,9606.ENSP00000164024,9606.ENSP00000164133,9606.ENSP00000164139,9606.ENSP00000164305,9606.ENSP00000170150,9606.ENSP00000178638,9606.ENSP00000181839,9606.ENSP00000182527,9606.ENSP00000184183,…	,9606.ENSP00000378426,9606.ENSP00000378464,9606.ENSP00000378487,9606.ENSP00000378488,9606.ENSP00000378492,9606.ENSP00000378505,9606.ENSP00000378650,9606.ENSP00000378731,9606.ENSP00000378743,9606.ENSP00000378830,9606.ENSP00000378856,9606.ENSP00000378857,9606.ENSP00000378935,9606.ENSP00000379042,9606.ENSP00000379047,9606.ENSP00000379065,9606.ENSP00000379241,9606.ENSP00000379294,9606.ENSP00000379353…
TISSUES	BTO:0001489	Whole body	1883	13099	0.05	0.76	4.36e-16	FKBP4,SEMA3F,RALA,WDR54,TSPAN9,FAM13B,TTC17,INPP4A,APPBP2,CEACAM1,CELSR3,PPP2R5B,PYGM,PIGB,BPIFB2,CA12,CDK13,TRAM2,ROPN1,NDUFB4,ERLEC1,TMEM131,FAP,OSTM1,OXCT1,MOGAT2,SLC22A4,REM1,PDRG1,ESF1,UQCRC1,KLHL20,PSMD5,TGFBR3,STX1B,NID2,FKBP3,GNPNAT1,ATP6V1D,PLEK2,SLC10A1,PNN,PYGB,PROCR,MACROD2,CDK5RAP1,SNTA1,CHMP4B,AHCY,APMAP,OLFM4,ORC6,CORO1A,NUTF2,CBLN1,PARD6A,PLA2G15,MGA,CSK,VPS18,OIP5,PAG1,PLAT,EIF3E…	9606.ENSP00000001008,9606.ENSP00000002829,9606.ENSP00000005257,9606.ENSP00000006526,9606.ENSP00000011898,9606.ENSP00000033079,9606.ENSP00000039989,9606.ENSP00000074304,9606.ENSP00000083182,9606.ENSP00000161559,9606.ENSP00000164024,9606.ENSP00000164133,9606.ENSP00000164139,9606.ENSP00000164305,9606.ENSP00000170150,9606.ENSP00000178638,9606.ENSP00000181839,9606.ENSP00000182527,9606.ENSP00000184183,…	,9606.ENSP00000411825,9606.ENSP00000411960,9606.ENSP00000412292,9606.ENSP00000412673,9606.ENSP00000412733,9606.ENSP00000413156,9606.ENSP00000413479,9606.ENSP00000414095,9606.ENSP00000414287,9606.ENSP00000414390,9606.ENSP00000415034,9606.ENSP00000415283,9606.ENSP00000415436,9606.ENSP00000415769,9606.ENSP00000416015,9606.ENSP00000416606,9606.ENSP00000416658,9606.ENSP00000417085,9606.ENSP00000417132…
TISSUES	BTO:0000142	Brain	892	5733	0.09	0.68	1.24e-08	WDR54,INPP4A,CELSR3,PPP2R5B,NDUFB4,ERLEC1,OXCT1,REM1,UQCRC1,KLHL20,STX1B,ATP6V1D,PNN,PYGB,AHCY,APMAP,CORO1A,CBLN1,PLA2G15,CSK,PAG1,PLAT,EIF3E,PPP2CB,GSK3A,ZNF574,NUFIP2,DDX5,VTN,TNFAIP1,TMEM97,CTSC,PPM1H,B3GAT2,SNX3,SKP1,TRIM23,ZMYND10,TUSC2,KLHL18,EIF1B,NEK4,TMSB10,TTL,GGCX,SLC1A4,DOP1A,RNF103,SOGA1,GDA,PAPOLG,AFTPH,CCDC77,FAM53C,KALRN,ACVR2A,CLTA,EGR2,RNF11,SSPN,LRP1,FAAH,H1-3,H4C6,MMP24,NECAB3…	9606.ENSP00000006526,9606.ENSP00000074304,9606.ENSP00000164024,9606.ENSP00000164133,9606.ENSP00000184266,9606.ENSP00000185150,9606.ENSP00000196371,9606.ENSP00000201979,9606.ENSP00000203407,9606.ENSP00000209884,9606.ENSP00000215095,9606.ENSP00000216442,9606.ENSP00000216832,9606.ENSP00000216962,9606.ENSP00000217426,9606.ENSP00000217456,9606.ENSP00000219150,9606.ENSP00000219197,9606.ENSP00000219345,…
TISSUES	BTO:0000282	Head	1014	6642	0.08	0.67	1.24e-08	RALA,WDR54,TSPAN9,INPP4A,CELSR3,PPP2R5B,PYGM,CA12,NDUFB4,ERLEC1,OXCT1,REM1,UQCRC1,KLHL20,TGFBR3,STX1B,ATP6V1D,PNN,PYGB,AHCY,APMAP,CORO1A,CBLN1,PLA2G15,CSK,PAG1,PLAT,EIF3E,PPP2CB,CNFN,GSK3A,ZNF574,C5,CRYBA1,NUFIP2,RPS6KB1,DDX5,VTN,TNFAIP1,TMEM97,CTSC,PPM1H,TULP1,B3GAT2,SNX3,SKP1,TRIM23,ZMYND10,GNAT1,TUSC2,KLHL18,EIF1B,NEK4,TMSB10,TTL,WBP1,GGCX,SLC1A4,DOP1A,RNF103,SOGA1,GDA,PAPOLG,AFTPH,CCDC77,FAM5…	9606.ENSP00000005257,9606.ENSP00000006526,9606.ENSP00000011898,9606.ENSP00000074304,9606.ENSP00000164024,9606.ENSP00000164133,9606.ENSP00000164139,9606.ENSP00000178638,9606.ENSP00000184266,9606.ENSP00000185150,9606.ENSP00000196371,9606.ENSP00000201979,9606.ENSP00000203407,9606.ENSP00000209884,9606.ENSP00000212355,9606.ENSP00000215095,9606.ENSP00000216442,9606.ENSP00000216832,9606.ENSP00000216962,…
TISSUES	BTO:0001484	Nervous system	931	6016	0.08	0.68	1.24e-08	WDR54,INPP4A,CELSR3,PPP2R5B,NDUFB4,ERLEC1,OXCT1,REM1,UQCRC1,KLHL20,STX1B,ATP6V1D,PNN,PYGB,AHCY,APMAP,OLFM4,CORO1A,CBLN1,PLA2G15,CSK,PAG1,PLAT,EIF3E,PPP2CB,GSK3A,ZNF574,NUFIP2,DDX5,VTN,TNFAIP1,TMEM97,CTSC,PPM1H,B3GAT2,SNX3,SKP1,TRIM23,ZMYND10,TUSC2,KLHL18,EIF1B,NEK4,TMSB10,TTL,GGCX,SLC1A4,DOP1A,RNF103,SOGA1,GDA,PAPOLG,AFTPH,CCDC77,FAM53C,EGR1,KALRN,ACVR2A,CLTA,EGR2,RNF11,SSPN,LRP1,FAAH,H1-3,H4C6,M…	9606.ENSP00000006526,9606.ENSP00000074304,9606.ENSP00000164024,9606.ENSP00000164133,9606.ENSP00000184266,9606.ENSP00000185150,9606.ENSP00000196371,9606.ENSP00000201979,9606.ENSP00000203407,9606.ENSP00000209884,9606.ENSP00000215095,9606.ENSP00000216442,9606.ENSP00000216832,9606.ENSP00000216962,9606.ENSP00000217426,9606.ENSP00000217456,9606.ENSP00000219022,9606.ENSP00000219150,9606.ENSP00000219197,…
TISSUES	BTO:0000083	Female reproductive system	941	6111	0.08	0.67	1.44e-08	FKBP4,FAM13B,TTC17,APPBP2,PIGB,CDK13,TRAM2,ROPN1,NDUFB4,ERLEC1,FAP,OSTM1,ESF1,UQCRC1,PSMD5,TGFBR3,NID2,FKBP3,ATP6V1D,PLEK2,PNN,CHMP4B,AHCY,APMAP,ORC6,NUTF2,MGA,CSK,VPS18,OIP5,PLAT,EIF3E,ZNF574,NUFIP2,SUPT4H1,RPS6KB1,CCDC47,DDX5,VTN,TNFAIP1,TMEM97,IL2,CTSC,UNC93B1,DGAT2,ITFG2,CMAS,PCDH12,SKP1,ZMYND10,PFKFB4,TUSC2,SPCS1,NEK4,TMSB10,INO80B,SLC1A4,SPACA1,ELL2,PAPOLG,FAM53C,TEX14,KALRN,ACVR2A,CLTA,EGR…	9606.ENSP00000001008,9606.ENSP00000033079,9606.ENSP00000039989,9606.ENSP00000083182,9606.ENSP00000164305,9606.ENSP00000181839,9606.ENSP00000182527,9606.ENSP00000184183,9606.ENSP00000184266,9606.ENSP00000185150,9606.ENSP00000188790,9606.ENSP00000193322,9606.ENSP00000202816,9606.ENSP00000203407,9606.ENSP00000210313,9606.ENSP00000212355,9606.ENSP00000216286,9606.ENSP00000216330,9606.ENSP00000216442,…
TISSUES	BTO:0000227	Central nervous system	901	5825	0.08	0.67	1.97e-08	WDR54,INPP4A,CELSR3,PPP2R5B,NDUFB4,ERLEC1,OXCT1,REM1,UQCRC1,KLHL20,STX1B,ATP6V1D,PNN,PYGB,AHCY,APMAP,CORO1A,CBLN1,PLA2G15,CSK,PAG1,PLAT,EIF3E,PPP2CB,GSK3A,ZNF574,NUFIP2,DDX5,VTN,TNFAIP1,TMEM97,CTSC,PPM1H,B3GAT2,SNX3,SKP1,TRIM23,ZMYND10,TUSC2,KLHL18,EIF1B,NEK4,TMSB10,TTL,GGCX,SLC1A4,DOP1A,RNF103,SOGA1,GDA,PAPOLG,AFTPH,CCDC77,FAM53C,KALRN,ACVR2A,CLTA,EGR2,RNF11,SSPN,LRP1,FAAH,H1-3,H4C6,MMP24,NECAB3…	9606.ENSP00000006526,9606.ENSP00000074304,9606.ENSP00000164024,9606.ENSP00000164133,9606.ENSP00000184266,9606.ENSP00000185150,9606.ENSP00000196371,9606.ENSP00000201979,9606.ENSP00000203407,9606.ENSP00000209884,9606.ENSP00000215095,9606.ENSP00000216442,9606.ENSP00000216832,9606.ENSP00000216962,9606.ENSP00000217426,9606.ENSP00000217456,9606.ENSP00000219150,9606.ENSP00000219197,9606.ENSP00000219345,…
TISSUES	BTO:0000081	Reproductive system	982	6444	0.08	0.66	2.64e-08	FKBP4,FAM13B,TTC17,APPBP2,PIGB,CDK13,TRAM2,ROPN1,NDUFB4,ERLEC1,FAP,OSTM1,ESF1,UQCRC1,PSMD5,TGFBR3,NID2,FKBP3,ATP6V1D,PLEK2,PNN,CHMP4B,AHCY,APMAP,ORC6,NUTF2,MGA,CSK,VPS18,OIP5,PLAT,EIF3E,GSK3A,ZNF574,NUFIP2,SUPT4H1,RPS6KB1,CCDC47,DDX5,VTN,TNFAIP1,TMEM97,IL2,CTSC,UNC93B1,DGAT2,ITFG2,CMAS,PCDH12,SKP1,ZMYND10,PFKFB4,TUSC2,SPCS1,NEK4,TMSB10,INO80B,TTL,SLC1A4,SPACA1,ELL2,PAPOLG,FAM53C,EGR1,TEX14,KALRN,…	9606.ENSP00000001008,9606.ENSP00000033079,9606.ENSP00000039989,9606.ENSP00000083182,9606.ENSP00000164305,9606.ENSP00000181839,9606.ENSP00000182527,9606.ENSP00000184183,9606.ENSP00000184266,9606.ENSP00000185150,9606.ENSP00000188790,9606.ENSP00000193322,9606.ENSP00000202816,9606.ENSP00000203407,9606.ENSP00000210313,9606.ENSP00000212355,9606.ENSP00000216286,9606.ENSP00000216330,9606.ENSP00000216442,…
TISSUES	BTO:0003091	Urogenital system	1066	7090	0.07	0.65	3.3e-08	FKBP4,FAM13B,TTC17,APPBP2,PIGB,CA12,CDK13,TRAM2,ROPN1,NDUFB4,ERLEC1,FAP,OSTM1,OXCT1,ESF1,UQCRC1,PSMD5,TGFBR3,NID2,FKBP3,ATP6V1D,PLEK2,PNN,CHMP4B,AHCY,APMAP,ORC6,CORO1A,NUTF2,PLA2G15,MGA,CSK,VPS18,OIP5,PLAT,EIF3E,EMC2,PPP2CB,GSK3A,ZNF574,NUFIP2,SUPT4H1,RPS6KB1,CCDC47,DDX5,VTN,TNFAIP1,TMEM97,IL2,CTSC,UNC93B1,DGAT2,CYP27B1,ITFG2,CMAS,AGXT2,PCDH12,SKP1,ZMYND10,PFKFB4,TUSC2,NPRL2,EIF1B,SPCS1,NEK4,TMSB…	9606.ENSP00000001008,9606.ENSP00000033079,9606.ENSP00000039989,9606.ENSP00000083182,9606.ENSP00000164305,9606.ENSP00000178638,9606.ENSP00000181839,9606.ENSP00000182527,9606.ENSP00000184183,9606.ENSP00000184266,9606.ENSP00000185150,9606.ENSP00000188790,9606.ENSP00000193322,9606.ENSP00000196371,9606.ENSP00000202816,9606.ENSP00000203407,9606.ENSP00000210313,9606.ENSP00000212355,9606.ENSP00000216286,…
TISSUES	BTO:0001488	Endocrine gland	950	6403	0.07	0.55	1.09e-05	FKBP4,FAM13B,TTC17,APPBP2,CEACAM1,PIGB,CDK13,ROPN1,TMEM131,REM1,ESF1,UQCRC1,PSMD5,FKBP3,ATP6V1D,PLEK2,SLC10A1,PNN,PYGB,PROCR,AHCY,APMAP,CORO1A,NUTF2,PLA2G15,MGA,PLAT,EIF3E,PPP2CB,GSK3A,ZNF574,SUPT4H1,CCDC47,DDX5,VTN,TMEM97,FOXN1,CTSC,DGAT2,IL23A,CMAS,SNX3,AGXT2,IL4,SKP1,ZMYND10,PFKFB4,TUSC2,EIF1B,NEK4,TMSB10,WBP1,ACADL,GGCX,SPACA1,FAM53C,TEX14,ACVR2A,CLTA,RNF11,LRP1,FAAH,LIPE,BTN1A1,SNRPC,H1-3,H4…	9606.ENSP00000001008,9606.ENSP00000033079,9606.ENSP00000039989,9606.ENSP00000083182,9606.ENSP00000161559,9606.ENSP00000164305,9606.ENSP00000181839,9606.ENSP00000184183,9606.ENSP00000186436,9606.ENSP00000201979,9606.ENSP00000202816,9606.ENSP00000203407,9606.ENSP00000210313,9606.ENSP00000216330,9606.ENSP00000216442,9606.ENSP00000216446,9606.ENSP00000216540,9606.ENSP00000216832,9606.ENSP00000216962,…
TISSUES	BTO:0000522	Gland	1028	7004	0.06	0.55	1.25e-05	FKBP4,TSPAN9,FAM13B,TTC17,APPBP2,CEACAM1,PIGB,CA12,CDK13,ROPN1,ERLEC1,TMEM131,OXCT1,REM1,ESF1,UQCRC1,PSMD5,FKBP3,ATP6V1D,PLEK2,SLC10A1,PNN,PYGB,PROCR,AHCY,APMAP,CORO1A,NUTF2,PARD6A,PLA2G15,MGA,PLAT,EIF3E,PPP2CB,GSK3A,ZNF574,C5,SUPT4H1,CCDC47,DDX5,VTN,TMEM97,FOXN1,CTSC,UNC93B1,DGAT2,IL23A,CYP27B1,CMAS,SNX3,AGXT2,IL4,IL5,SKP1,ZMYND10,PFKFB4,TUSC2,NPRL2,EIF1B,NEK4,TMSB10,WBP1,ACADL,GGCX,SPACA1,FAM53…	9606.ENSP00000001008,9606.ENSP00000011898,9606.ENSP00000033079,9606.ENSP00000039989,9606.ENSP00000083182,9606.ENSP00000161559,9606.ENSP00000164305,9606.ENSP00000178638,9606.ENSP00000181839,9606.ENSP00000184183,9606.ENSP00000185150,9606.ENSP00000186436,9606.ENSP00000196371,9606.ENSP00000201979,9606.ENSP00000202816,9606.ENSP00000203407,9606.ENSP00000210313,9606.ENSP00000216330,9606.ENSP00000216442,…
TISSUES	BTO:0000082	Male reproductive system	454	2838	0.1	0.51	0.00017	TTC17,APPBP2,ROPN1,PSMD5,AHCY,APMAP,MGA,PLAT,EIF3E,GSK3A,DDX5,TMEM97,DGAT2,SKP1,ZMYND10,PFKFB4,TMSB10,SPACA1,EGR1,TEX14,ACVR2A,FAAH,LIPE,RALY,PLAGL2,MBD4,DHX40,TRPC4AP,KRT5,DEFB118,NDFIP1,SMARCC1,PTCD3,BRD8,TESMIN,NASP,KRAS,ARF3,ORC3,TEX2,RPL35,RNF38,RSL24D1,ITGAV,COX17,BTBD1,ERP29,ARG2,SNX1,MARS1,ATP5F1B,TRIM37,WSB1,SRCAP,CBFA2T2,PRDX1,TYRO3,CDH3,DNAJC10,TXNDC9,NME5,CREM,POLB,PRKAR2A,SCAP,CHKA,B…	9606.ENSP00000039989,9606.ENSP00000083182,9606.ENSP00000184183,9606.ENSP00000210313,9606.ENSP00000217426,9606.ENSP00000217456,9606.ENSP00000219905,9606.ENSP00000220809,9606.ENSP00000220849,9606.ENSP00000222330,9606.ENSP00000225792,9606.ENSP00000226230,9606.ENSP00000228027,9606.ENSP00000231487,9606.ENSP00000231749,9606.ENSP00000232375,9606.ENSP00000233143,9606.ENSP00000237201,9606.ENSP00000239938,…
TISSUES	BTO:0000080	Male reproductive gland	427	2658	0.1	0.5	0.00025	TTC17,APPBP2,ROPN1,PSMD5,AHCY,APMAP,MGA,PLAT,EIF3E,DDX5,TMEM97,DGAT2,SKP1,ZMYND10,PFKFB4,TMSB10,SPACA1,TEX14,ACVR2A,FAAH,LIPE,RALY,PLAGL2,MBD4,DHX40,TRPC4AP,KRT5,NDFIP1,SMARCC1,PTCD3,BRD8,TESMIN,NASP,KRAS,ARF3,ORC3,TEX2,RPL35,RNF38,RSL24D1,ITGAV,COX17,BTBD1,ERP29,ARG2,SNX1,MARS1,ATP5F1B,TRIM37,WSB1,SRCAP,CBFA2T2,PRDX1,TYRO3,CDH3,DNAJC10,TXNDC9,NME5,CREM,PRKAR2A,SCAP,CHKA,B4GALNT3,LMBR1L,FANCM,COM…	9606.ENSP00000039989,9606.ENSP00000083182,9606.ENSP00000184183,9606.ENSP00000210313,9606.ENSP00000217426,9606.ENSP00000217456,9606.ENSP00000219905,9606.ENSP00000220809,9606.ENSP00000220849,9606.ENSP00000225792,9606.ENSP00000226230,9606.ENSP00000228027,9606.ENSP00000231487,9606.ENSP00000231749,9606.ENSP00000232375,9606.ENSP00000233143,9606.ENSP00000237201,9606.ENSP00000240361,9606.ENSP00000241416,…
TISSUES	BTO:0003096	Internal male genital organ	387	2388	0.1	0.48	0.00038	TTC17,APPBP2,ROPN1,PSMD5,AHCY,APMAP,MGA,PLAT,DDX5,TMEM97,DGAT2,SKP1,ZMYND10,PFKFB4,SPACA1,TEX14,FAAH,LIPE,RALY,PLAGL2,MBD4,DHX40,TRPC4AP,KRT5,DEFB118,SMARCC1,BRD8,TESMIN,NASP,KRAS,ARF3,ORC3,TEX2,RPL35,RNF38,RSL24D1,ITGAV,COX17,BTBD1,ERP29,ARG2,MARS1,ATP5F1B,TRIM37,SRCAP,CBFA2T2,PRDX1,TYRO3,CDH3,DNAJC10,TXNDC9,NME5,CREM,POLB,PRKAR2A,SCAP,CHKA,B4GALNT3,LMBR1L,FANCM,COMMD4,TSPAN3,CYP11A1,BBS4,KIF2B,…	9606.ENSP00000039989,9606.ENSP00000083182,9606.ENSP00000184183,9606.ENSP00000210313,9606.ENSP00000217426,9606.ENSP00000217456,9606.ENSP00000219905,9606.ENSP00000220809,9606.ENSP00000225792,9606.ENSP00000226230,9606.ENSP00000228027,9606.ENSP00000231487,9606.ENSP00000231749,9606.ENSP00000232375,9606.ENSP00000237201,9606.ENSP00000240361,9606.ENSP00000243167,9606.ENSP00000244289,9606.ENSP00000246194,…
TISSUES	BTO:0000534	Gonad	319	1923	0.12	0.47	0.00059	TTC17,APPBP2,ROPN1,PSMD5,AHCY,APMAP,MGA,PLAT,DDX5,TMEM97,DGAT2,SKP1,ZMYND10,PFKFB4,SPACA1,TEX14,ACVR2A,FAAH,LIPE,RALY,MBD4,DHX40,SMARCC1,BRD8,TESMIN,NASP,KRAS,ARF3,ORC3,TEX2,RNF38,RSL24D1,ITGAV,BTBD1,ERP29,SNX1,MARS1,ATP5F1B,TRIM37,SRCAP,PRDX1,TYRO3,DNAJC10,TXNDC9,NME5,CREM,PRKAR2A,SCAP,CHKA,B4GALNT3,LMBR1L,COMMD4,TSPAN3,CYP11A1,BBS4,KIF2B,SCYL1,MAATS1,RASA1,FEM1C,H2BC1,RPS3,TNFSF4,TRIM36,SMARCA5…	9606.ENSP00000039989,9606.ENSP00000083182,9606.ENSP00000184183,9606.ENSP00000210313,9606.ENSP00000217426,9606.ENSP00000217456,9606.ENSP00000219905,9606.ENSP00000220809,9606.ENSP00000225792,9606.ENSP00000226230,9606.ENSP00000228027,9606.ENSP00000231487,9606.ENSP00000231749,9606.ENSP00000232375,9606.ENSP00000237201,9606.ENSP00000240361,9606.ENSP00000241416,9606.ENSP00000243167,9606.ENSP00000244289,…
TISSUES	BTO:0000254	Female reproductive gland	471	3017	0.09	0.45	0.00084	TTC17,APPBP2,PIGB,ROPN1,ESF1,PSMD5,PLEK2,AHCY,APMAP,NUTF2,MGA,PLAT,EIF3E,ZNF574,SUPT4H1,CCDC47,DDX5,VTN,TMEM97,DGAT2,SKP1,ZMYND10,PFKFB4,NEK4,TMSB10,SPACA1,TEX14,ACVR2A,FAAH,LIPE,BTN1A1,RALY,PLAGL2,MBD4,DOCK7,DHX40,KRT75,NDFIP1,FUS,SMARCC1,PTCD3,BRD8,TESMIN,NASP,KRAS,VHL,ARF3,ORC3,CDK4,TEX2,RNF38,RSL24D1,ITGAV,BTBD1,ERP29,CDH1,ARG2,SNX1,MARS1,ATP5F1B,VMP1,TRIM37,SRCAP,PRDX1,NOX4,C6,TYRO3,CDH3,DNA…	9606.ENSP00000039989,9606.ENSP00000083182,9606.ENSP00000164305,9606.ENSP00000184183,9606.ENSP00000202816,9606.ENSP00000210313,9606.ENSP00000216446,9606.ENSP00000217426,9606.ENSP00000217456,9606.ENSP00000219169,9606.ENSP00000219905,9606.ENSP00000220809,9606.ENSP00000220849,9606.ENSP00000222339,9606.ENSP00000225504,9606.ENSP00000225726,9606.ENSP00000225792,9606.ENSP00000226218,9606.ENSP00000226230,…
TISSUES	BTO:0001363	Testis	306	1868	0.11	0.42	0.0021	TTC17,APPBP2,ROPN1,PSMD5,AHCY,APMAP,MGA,PLAT,DDX5,TMEM97,DGAT2,SKP1,ZMYND10,PFKFB4,SPACA1,TEX14,FAAH,LIPE,RALY,MBD4,DHX40,SMARCC1,BRD8,TESMIN,NASP,KRAS,ARF3,ORC3,TEX2,RNF38,RSL24D1,ITGAV,BTBD1,ERP29,MARS1,ATP5F1B,TRIM37,SRCAP,PRDX1,TYRO3,DNAJC10,TXNDC9,NME5,CREM,PRKAR2A,SCAP,CHKA,B4GALNT3,LMBR1L,COMMD4,TSPAN3,CYP11A1,BBS4,KIF2B,SCYL1,MAATS1,RASA1,FEM1C,H2BC1,RPS3,TNFSF4,TRIM36,SMARCA5,CELF6,ARMC1…	9606.ENSP00000039989,9606.ENSP00000083182,9606.ENSP00000184183,9606.ENSP00000210313,9606.ENSP00000217426,9606.ENSP00000217456,9606.ENSP00000219905,9606.ENSP00000220809,9606.ENSP00000225792,9606.ENSP00000226230,9606.ENSP00000228027,9606.ENSP00000231487,9606.ENSP00000231749,9606.ENSP00000232375,9606.ENSP00000237201,9606.ENSP00000240361,9606.ENSP00000243167,9606.ENSP00000244289,9606.ENSP00000246194,…
TISSUES	BTO:0001491	Viscus	777	5378	0.06	0.35	0.0081	FKBP4,FAM13B,CEACAM1,CA12,ERLEC1,OXCT1,MOGAT2,SLC22A4,ESF1,UQCRC1,FKBP3,GNPNAT1,SLC10A1,PNN,PYGB,PROCR,CDK5RAP1,CHMP4B,AHCY,APMAP,OLFM4,CORO1A,NUTF2,PLA2G15,PAG1,PLAT,EIF3E,EMC2,PPP2CB,ERF,GSK3A,DDX5,IL2,CTSC,UNC93B1,DGAT2,IL23A,CYP27B1,CMAS,SNX3,AGXT2,IL4,IL5,SKP1,SEMA3G,NPRL2,EIF1B,TMSB10,WBP1,ACADL,GGCX,YIPF4,AFTPH,NUDCD1,TBX2,ACVR2A,CLTA,LRP1,FAAH,LYPD3,SNRPC,SLC17A1,H1-3,H4C6,EMC3,IRF1,RALY,…	9606.ENSP00000001008,9606.ENSP00000033079,9606.ENSP00000161559,9606.ENSP00000178638,9606.ENSP00000185150,9606.ENSP00000196371,9606.ENSP00000198801,9606.ENSP00000200652,9606.ENSP00000202816,9606.ENSP00000203407,9606.ENSP00000216330,9606.ENSP00000216410,9606.ENSP00000216540,9606.ENSP00000216832,9606.ENSP00000216962,9606.ENSP00000216968,9606.ENSP00000217372,9606.ENSP00000217402,9606.ENSP00000217426,…
TISSUES	BTO:0000203	Respiratory system	271	1707	0.1	0.28	0.0364	RALA,TTC17,BPIFB2,CA12,ATP6V1D,PYGB,CDK5RAP1,CSK,VPS18,PLAT,EIF3E,RPS6KB1,DDX5,VTN,TNFAIP1,CTSC,LOX,IL4,IL5,SKP1,TMSB10,WBP1,MMP8,CLTA,SDF2,KRT5,BPIFB1,ATP6V1E1,NDFIP1,FMO5,FUS,PTCD3,NASP,KRAS,ARF3,RPL35,MMP13,RSL24D1,COL8A1,ERP29,ARG2,LOXL1,ATP5F1B,RBMS2,TRAF4,PRDX1,NOX4,IL1A,IL1B,VAMP8,COL6A5,POLA2,TCIRG1,MAPKAP1,RBM6,RPL37,SERPING1,SSRP1,RPS3,VPS51,DUSP6,PRSS23,USP15,SMARCA5,CELF6,FANCD2,IL17R…	9606.ENSP00000005257,9606.ENSP00000039989,9606.ENSP00000170150,9606.ENSP00000178638,9606.ENSP00000216442,9606.ENSP00000216962,9606.ENSP00000217372,9606.ENSP00000220003,9606.ENSP00000220509,9606.ENSP00000220809,9606.ENSP00000220849,9606.ENSP00000225577,9606.ENSP00000225792,9606.ENSP00000226218,9606.ENSP00000226225,9606.ENSP00000227266,9606.ENSP00000231004,9606.ENSP00000231449,9606.ENSP00000231454,…
TISSUES	BTO:0000763	Lung	226	1395	0.1	0.27	0.0427	RALA,TTC17,CA12,PYGB,CDK5RAP1,CSK,VPS18,PLAT,EIF3E,DDX5,VTN,TNFAIP1,CTSC,LOX,IL4,IL5,SKP1,TMSB10,WBP1,MMP8,CLTA,SDF2,KRT5,BPIFB1,ATP6V1E1,NDFIP1,FUS,PTCD3,NASP,KRAS,ARF3,RPL35,MMP13,RSL24D1,COL8A1,ERP29,ARG2,LOXL1,ATP5F1B,RBMS2,TRAF4,PRDX1,NOX4,IL1A,IL1B,VAMP8,COL6A5,POLA2,TCIRG1,MAPKAP1,RBM6,RPL37,SERPING1,SSRP1,RPS3,VPS51,USP15,SMARCA5,CELF6,FANCD2,IL17RB,PSMB4,ACE,RPL29,GFI1,SHISA5,MAD2L1,ALDH…	9606.ENSP00000005257,9606.ENSP00000039989,9606.ENSP00000178638,9606.ENSP00000216962,9606.ENSP00000217372,9606.ENSP00000220003,9606.ENSP00000220509,9606.ENSP00000220809,9606.ENSP00000220849,9606.ENSP00000225792,9606.ENSP00000226218,9606.ENSP00000226225,9606.ENSP00000227266,9606.ENSP00000231004,9606.ENSP00000231449,9606.ENSP00000231454,9606.ENSP00000231487,9606.ENSP00000233143,9606.ENSP00000233615,…
COMPARTMENTS	GOCC:0005622	Intracellular	1656	11512	0.05	0.68	2.2e-10	FKBP4,RALA,FAM13B,TTC17,INPP4A,APPBP2,CEACAM1,PPP2R5B,PYGM,PIGB,CDK13,ROPN1,NDUFB4,ERLEC1,FAP,OSTM1,OXCT1,MOGAT2,SLC22A4,ESF1,UQCRC1,KLHL20,PSMD5,STX1B,FKBP3,GNPNAT1,ATP6V1D,PLEK2,PIGH,PNN,PYGB,MACROD2,CHMP4B,AHCY,PIGU,OLFM4,ORC6,CORO1A,NUTF2,PARD6A,PLA2G15,MGA,CSK,EHD4,VPS18,OIP5,PLAT,EIF3E,EMC2,PPP2CB,CNFN,ERF,GSK3A,YAE1,CRYBA1,NUFIP2,SUPT4H1,RPS6KB1,CCDC47,DDX5,TNFAIP1,TMEM97,FOXN1,CTSC,UNC93B…	9606.ENSP00000001008,9606.ENSP00000005257,9606.ENSP00000033079,9606.ENSP00000039989,9606.ENSP00000074304,9606.ENSP00000083182,9606.ENSP00000161559,9606.ENSP00000164133,9606.ENSP00000164139,9606.ENSP00000164305,9606.ENSP00000181839,9606.ENSP00000184183,9606.ENSP00000184266,9606.ENSP00000185150,9606.ENSP00000188790,9606.ENSP00000193322,9606.ENSP00000196371,9606.ENSP00000198801,9606.ENSP00000200652,…	,9606.ENSP00000479598,9606.ENSP00000479606,9606.ENSP00000479719,9606.ENSP00000480680,9606.ENSP00000480703,9606.ENSP00000480763,9606.ENSP00000480791,9606.ENSP00000480798,9606.ENSP00000480836,9606.ENSP00000480987,9606.ENSP00000481675,9606.ENSP00000481859,9606.ENSP00000482032,9606.ENSP00000482075,9606.ENSP00000482552,9606.ENSP00000482613,9606.ENSP00000482674,9606.ENSP00000482732,9606.ENSP00000482870…
COMPARTMENTS	GOCC:0043226	Organelle	1476	10113	0.06	0.68	6.39e-10	FKBP4,RALA,WDR54,TTC17,INPP4A,APPBP2,CEACAM1,PIGB,BPIFB2,CDK13,NDUFB4,ERLEC1,OSTM1,OXCT1,MOGAT2,SLC22A4,ESF1,UQCRC1,KLHL20,PSMD5,TGFBR3,STX1B,FKBP3,ATP6V1D,PLEK2,PIGH,PNN,PYGB,PROCR,MACROD2,CHMP4B,PIGU,OLFM4,ORC6,CORO1A,NUTF2,PARD6A,PLA2G15,MGA,CSK,EHD4,VPS18,OIP5,PLAT,EIF3E,EMC2,ERF,C5,NUFIP2,SUPT4H1,RPS6KB1,CCDC47,DDX5,VTN,TNFAIP1,TMEM97,FOXN1,CTSC,UNC93B1,DGAT2,SYT10,CYP27B1,GLI1,PPM1H,ITFG2,C…	9606.ENSP00000001008,9606.ENSP00000005257,9606.ENSP00000006526,9606.ENSP00000039989,9606.ENSP00000074304,9606.ENSP00000083182,9606.ENSP00000161559,9606.ENSP00000164305,9606.ENSP00000170150,9606.ENSP00000181839,9606.ENSP00000184266,9606.ENSP00000185150,9606.ENSP00000193322,9606.ENSP00000196371,9606.ENSP00000198801,9606.ENSP00000200652,9606.ENSP00000202816,9606.ENSP00000203407,9606.ENSP00000209884,…
COMPARTMENTS	GOCC:0043229	Intracellular organelle	1399	9609	0.06	0.65	1.47e-08	FKBP4,RALA,TTC17,INPP4A,APPBP2,CEACAM1,PIGB,CDK13,NDUFB4,ERLEC1,OSTM1,OXCT1,MOGAT2,SLC22A4,ESF1,UQCRC1,KLHL20,PSMD5,STX1B,FKBP3,ATP6V1D,PLEK2,PIGH,PNN,PYGB,MACROD2,CHMP4B,PIGU,OLFM4,ORC6,CORO1A,NUTF2,PARD6A,PLA2G15,MGA,EHD4,VPS18,OIP5,EIF3E,EMC2,ERF,NUFIP2,SUPT4H1,RPS6KB1,CCDC47,DDX5,TNFAIP1,TMEM97,FOXN1,CTSC,UNC93B1,DGAT2,SYT10,CYP27B1,GLI1,PPM1H,ITFG2,CMAS,FANCE,B3GAT2,SNX3,AGXT2,SKP1,TRIM23,ZM…	9606.ENSP00000001008,9606.ENSP00000005257,9606.ENSP00000039989,9606.ENSP00000074304,9606.ENSP00000083182,9606.ENSP00000161559,9606.ENSP00000164305,9606.ENSP00000181839,9606.ENSP00000184266,9606.ENSP00000185150,9606.ENSP00000193322,9606.ENSP00000196371,9606.ENSP00000198801,9606.ENSP00000200652,9606.ENSP00000202816,9606.ENSP00000203407,9606.ENSP00000209884,9606.ENSP00000210313,9606.ENSP00000215095,…
COMPARTMENTS	GOCC:0110165	Cellular anatomical entity	1939	14060	0.03	0.61	5.64e-08	FKBP4,RALA,WDR54,TSPAN9,FAM13B,TTC17,INPP4A,APPBP2,CEACAM1,CELSR3,PYGM,PIGB,BPIFB2,CA12,CDK13,NDUFB4,ERLEC1,FAP,OSTM1,OXCT1,MOGAT2,SLC22A4,ESF1,UQCRC1,KLHL20,PSMD5,TGFBR3,STX1B,NID2,FKBP3,ATP6V1D,PLEK2,PIGH,SLC10A1,PNN,PYGB,PROCR,MACROD2,SNTA1,CHMP4B,AHCY,PIGU,APMAP,OLFM4,ORC6,CORO1A,NUTF2,CBLN1,PARD6A,SMPD3,PLA2G15,MGA,CSK,EHD4,VPS18,OIP5,PAG1,PLAT,DKK4,EIF3E,EMC2,CNFN,ERF,GSK3A,MPP6,YAE1,C5,NUF…	9606.ENSP00000001008,9606.ENSP00000005257,9606.ENSP00000006526,9606.ENSP00000011898,9606.ENSP00000033079,9606.ENSP00000039989,9606.ENSP00000074304,9606.ENSP00000083182,9606.ENSP00000161559,9606.ENSP00000164024,9606.ENSP00000164139,9606.ENSP00000164305,9606.ENSP00000170150,9606.ENSP00000178638,9606.ENSP00000181839,9606.ENSP00000184266,9606.ENSP00000185150,9606.ENSP00000188790,9606.ENSP00000193322,…	,9606.ENSP00000401596,9606.ENSP00000401853,9606.ENSP00000402608,9606.ENSP00000402723,9606.ENSP00000402758,9606.ENSP00000402760,9606.ENSP00000402849,9606.ENSP00000403172,9606.ENSP00000403524,9606.ENSP00000405456,9606.ENSP00000405620,9606.ENSP00000405635,9606.ENSP00000405812,9606.ENSP00000405926,9606.ENSP00000406037,9606.ENSP00000406197,9606.ENSP00000408002,9606.ENSP00000408910,9606.ENSP00000408979…
COMPARTMENTS	GOCC:0043227	Membrane-bounded organelle	1301	9083	0.05	0.54	1.22e-05	FKBP4,RALA,WDR54,INPP4A,APPBP2,CEACAM1,PIGB,BPIFB2,CDK13,NDUFB4,ERLEC1,OSTM1,OXCT1,MOGAT2,SLC22A4,ESF1,UQCRC1,KLHL20,TGFBR3,STX1B,FKBP3,ATP6V1D,PIGH,PNN,PYGB,PROCR,MACROD2,CHMP4B,PIGU,OLFM4,ORC6,CORO1A,NUTF2,PLA2G15,MGA,CSK,EHD4,VPS18,OIP5,PLAT,EIF3E,EMC2,ERF,NUFIP2,SUPT4H1,RPS6KB1,CCDC47,DDX5,VTN,TNFAIP1,TMEM97,FOXN1,CTSC,UNC93B1,DGAT2,SYT10,CYP27B1,GLI1,PPM1H,ITFG2,CMAS,FANCE,B3GAT2,SNX3,AGXT2,…	9606.ENSP00000001008,9606.ENSP00000005257,9606.ENSP00000006526,9606.ENSP00000074304,9606.ENSP00000083182,9606.ENSP00000161559,9606.ENSP00000164305,9606.ENSP00000170150,9606.ENSP00000181839,9606.ENSP00000184266,9606.ENSP00000185150,9606.ENSP00000193322,9606.ENSP00000196371,9606.ENSP00000198801,9606.ENSP00000200652,9606.ENSP00000202816,9606.ENSP00000203407,9606.ENSP00000209884,9606.ENSP00000212355,…
COMPARTMENTS	GOCC:0043232	Intracellular non-membrane-bounded organelle	525	3309	0.1	0.52	9.28e-05	TTC17,APPBP2,PLEK2,PNN,CHMP4B,ORC6,CORO1A,PARD6A,OIP5,NUFIP2,DDX5,DGAT2,FANCE,ZMYND10,RRP9,TNNC1,TMSB10,INO80B,TTL,SLC1A4,CCDC77,MYOT,EGR1,TEX14,KALRN,SSPN,ENKD1,LIPE,H1-3,H4C6,H1-1,IRF1,ARL2,PYCARD,DNAJB9,ZFYVE26,KRT5,KRT1,KRT75,DPF2,RBM39,PDLIM4,FUS,THAP1,SMARCC1,DNHD1,RRP8,PTCD3,BRD8,NASP,EIF2S1,CCNB1,TUT4,MDFIC,ORC3,PRPH,AVIL,KRT85,CDK4,KRT84,KRT82,HTRA2,MRPL53,EPC2,IGF2BP3,RPL35,DCUN1D5,RMDN…	9606.ENSP00000039989,9606.ENSP00000083182,9606.ENSP00000216446,9606.ENSP00000216832,9606.ENSP00000217402,9606.ENSP00000219097,9606.ENSP00000219150,9606.ENSP00000219255,9606.ENSP00000220514,9606.ENSP00000225388,9606.ENSP00000225792,9606.ENSP00000228027,9606.ENSP00000229769,9606.ENSP00000231749,9606.ENSP00000232888,9606.ENSP00000232975,9606.ENSP00000233143,9606.ENSP00000233331,9606.ENSP00000233336,…
COMPARTMENTS	GOCC:0045095	Keratin filament	18	29	0.69	0.72	0.00043	KRT5,KRT1,KRT75,KRT85,KRT84,KRT82,KRT71,KRT72,KRT74,KRT2,KRT7,KRT77,KRT6A,KRT18,KRT3,KRT86,KRT4,KRT8	9606.ENSP00000252242,9606.ENSP00000252244,9606.ENSP00000252245,9606.ENSP00000257901,9606.ENSP00000257951,9606.ENSP00000257974,9606.ENSP00000267119,9606.ENSP00000293745,9606.ENSP00000307240,9606.ENSP00000310861,9606.ENSP00000329243,9606.ENSP00000342710,9606.ENSP00000369317,9606.ENSP00000373489,9606.ENSP00000413479,9606.ENSP00000444533,9606.ENSP00000448220,9606.ENSP00000449404
COMPARTMENTS	GOCC:0043231	Intracellular membrane-bounded organelle	1161	8162	0.05	0.45	0.00048	FKBP4,RALA,INPP4A,APPBP2,PIGB,CDK13,NDUFB4,ERLEC1,OSTM1,OXCT1,MOGAT2,SLC22A4,ESF1,UQCRC1,KLHL20,STX1B,FKBP3,ATP6V1D,PIGH,PNN,PYGB,MACROD2,CHMP4B,PIGU,OLFM4,ORC6,CORO1A,NUTF2,PLA2G15,MGA,EHD4,VPS18,OIP5,EIF3E,EMC2,ERF,NUFIP2,SUPT4H1,RPS6KB1,CCDC47,DDX5,TNFAIP1,TMEM97,FOXN1,CTSC,UNC93B1,DGAT2,CYP27B1,GLI1,PPM1H,ITFG2,CMAS,FANCE,B3GAT2,SNX3,AGXT2,SKP1,TRIM23,NPRL2,RRP9,SPCS1,INO80B,PCGF1,DOK1,ACADL,…	9606.ENSP00000001008,9606.ENSP00000005257,9606.ENSP00000074304,9606.ENSP00000083182,9606.ENSP00000164305,9606.ENSP00000181839,9606.ENSP00000184266,9606.ENSP00000185150,9606.ENSP00000193322,9606.ENSP00000196371,9606.ENSP00000198801,9606.ENSP00000200652,9606.ENSP00000202816,9606.ENSP00000203407,9606.ENSP00000209884,9606.ENSP00000215095,9606.ENSP00000216330,9606.ENSP00000216442,9606.ENSP00000216452,…
COMPARTMENTS	GOCC:0005737	Cytoplasm	1164	8195	0.05	0.44	0.00055	FKBP4,RALA,FAM13B,TTC17,INPP4A,APPBP2,CEACAM1,PYGM,PIGB,CDK13,NDUFB4,ERLEC1,OSTM1,OXCT1,MOGAT2,SLC22A4,UQCRC1,KLHL20,PSMD5,STX1B,ATP6V1D,PIGH,PYGB,CHMP4B,AHCY,PIGU,OLFM4,CORO1A,NUTF2,PARD6A,PLA2G15,CSK,EHD4,VPS18,EIF3E,EMC2,CNFN,GSK3A,YAE1,NUFIP2,RPS6KB1,CCDC47,TNFAIP1,TMEM97,CTSC,UNC93B1,DGAT2,SYT10,CYP27B1,GLI1,PPM1H,ITFG2,B3GAT2,SNX3,AGXT2,SKP1,TRIM23,ZMYND10,PFKFB4,GNAT1,NPRL2,EIF1B,TNNC1,SPC…	9606.ENSP00000001008,9606.ENSP00000005257,9606.ENSP00000033079,9606.ENSP00000039989,9606.ENSP00000074304,9606.ENSP00000083182,9606.ENSP00000161559,9606.ENSP00000164139,9606.ENSP00000164305,9606.ENSP00000181839,9606.ENSP00000184266,9606.ENSP00000185150,9606.ENSP00000193322,9606.ENSP00000196371,9606.ENSP00000198801,9606.ENSP00000200652,9606.ENSP00000203407,9606.ENSP00000209884,9606.ENSP00000210313,…
COMPARTMENTS	GOCC:0005856	Cytoskeleton	263	1575	0.12	0.4	0.0042	TTC17,APPBP2,PLEK2,PNN,CHMP4B,CORO1A,PARD6A,ZMYND10,TNNC1,TMSB10,TTL,SLC1A4,CCDC77,MYOT,KALRN,SSPN,ENKD1,ARL2,ZFYVE26,KRT5,KRT1,KRT75,DPF2,RBM39,PDLIM4,DNHD1,CCNB1,PRPH,AVIL,KRT85,KRT84,KRT82,DCUN1D5,RMDN3,ITPKA,RTRAF,CDH1,MAPK3,CEP126,CAPG,EHBP1,SLAIN2,POLB,PTPN23,PRKAR2A,CDK2,KRT71,BBS4,KIF2B,SCYL1,WDPCP,RTKN,MAATS1,SPATA5,RPS3,NINL,MYL9,CDC42EP2,PPP4C,STOM,ACTR1B,PSMB4,ACE,PSKH1,KRT72,NCKIPSD,…	9606.ENSP00000039989,9606.ENSP00000083182,9606.ENSP00000216446,9606.ENSP00000216832,9606.ENSP00000217402,9606.ENSP00000219150,9606.ENSP00000219255,9606.ENSP00000231749,9606.ENSP00000232975,9606.ENSP00000233143,9606.ENSP00000233336,9606.ENSP00000234256,9606.ENSP00000239830,9606.ENSP00000239926,9606.ENSP00000240874,9606.ENSP00000242729,9606.ENSP00000243878,9606.ENSP00000246747,9606.ENSP00000251119,…
COMPARTMENTS	GOCC:0005694	Chromosome	169	951	0.14	0.37	0.0084	CHMP4B,ORC6,OIP5,FANCE,INO80B,EGR1,TEX14,H1-3,H4C6,H1-1,IRF1,DPF2,SMARCC1,RRP8,BRD8,NASP,CCNB1,ORC3,CDK4,HTRA2,EPC2,GINS1,SRCAP,SETD1A,SLF1,UBE2B,AFF4,POLA2,FANCM,PML,KIF2B,SETDB1,POGZ,ETAA1,H2BC1,CDCA5,UHRF2,SSRP1,PPP4C,CENPH,SMARCA5,H2BC5,TAL1,WDR82,MAD2L1,H2AC1,RAD21,WRN,MAJIN,HDAC3,H2AC8,H1-4,MUS81,MIS18BP1,DDX23,RAD9A,POLD4,EXD2,H2BC4,ATRIP,SPAG5,RNF40,TRAIP,REC114,H1-10,PHF12,SKA2,KDM4D,ARI…	9606.ENSP00000217402,9606.ENSP00000219097,9606.ENSP00000220514,9606.ENSP00000229769,9606.ENSP00000233331,9606.ENSP00000239938,9606.ENSP00000240361,9606.ENSP00000244534,9606.ENSP00000244537,9606.ENSP00000244573,9606.ENSP00000245414,9606.ENSP00000252268,9606.ENSP00000254480,9606.ENSP00000254605,9606.ENSP00000254900,9606.ENSP00000255120,9606.ENSP00000256442,9606.ENSP00000257789,9606.ENSP00000257904,…
COMPARTMENTS	GOCC:0000785	Chromatin	94	476	0.19	0.34	0.0181	OIP5,FANCE,INO80B,EGR1,H1-3,H4C6,H1-1,IRF1,DPF2,SMARCC1,RRP8,BRD8,NASP,ORC3,CDK4,HTRA2,EPC2,SRCAP,SETD1A,SLF1,UBE2B,AFF4,FANCM,POGZ,H2BC1,CDCA5,UHRF2,SSRP1,PPP4C,SMARCA5,H2BC5,TAL1,WDR82,HDAC3,H2AC8,H1-4,DDX23,H2BC4,RNF40,PHF12,ARID2,SF3B1,ACTR8,MEN1,H1-2,KAT5,E2F1,VPS72,FOXD3,SRPK1,H2BC10,H3C4,H4C3,BCL7C,USP3,KDM4C,STAG1,BRD7,SIN3A,TRPS1,CECR2,RELA,FANCL,PBRM1,SETD2,INO80C,SMARCD2,BRMS1,ARRB1,BE…	9606.ENSP00000220514,9606.ENSP00000229769,9606.ENSP00000233331,9606.ENSP00000239938,9606.ENSP00000244534,9606.ENSP00000244537,9606.ENSP00000244573,9606.ENSP00000245414,9606.ENSP00000252268,9606.ENSP00000254480,9606.ENSP00000254605,9606.ENSP00000254900,9606.ENSP00000255120,9606.ENSP00000257789,9606.ENSP00000257904,9606.ENSP00000258080,9606.ENSP00000258484,9606.ENSP00000262518,9606.ENSP00000262519,…
COMPARTMENTS	GOCC:0032991	Protein-containing complex	767	5325	0.05	0.31	0.0181	APPBP2,PPP2R5B,PIGB,CDK13,NDUFB4,FAP,OSTM1,PDRG1,UQCRC1,KLHL20,PSMD5,TGFBR3,STX1B,ATP6V1D,PIGH,PNN,SNTA1,CHMP4B,PIGU,OLFM4,ORC6,CORO1A,NUTF2,PARD6A,MGA,VPS18,OIP5,PLAT,EIF3E,EMC2,PPP2CB,GSK3A,YAE1,C5,NUFIP2,SUPT4H1,RPS6KB1,CCDC47,DDX5,VTN,TNFAIP1,IL2,IL23A,GLI1,ITFG2,FANCE,SNX3,IL4,IL5,SKP1,PFKFB4,NPRL2,RRP9,EIF1B,TNNC1,SPCS1,INO80B,PCGF1,PPP3R1,BCL9,ELL2,AFTPH,ACVR2A,CLTA,RNF11,SSPN,ORMDL2,LRP1,…	9606.ENSP00000083182,9606.ENSP00000164133,9606.ENSP00000164305,9606.ENSP00000181839,9606.ENSP00000184266,9606.ENSP00000188790,9606.ENSP00000193322,9606.ENSP00000202017,9606.ENSP00000203407,9606.ENSP00000209884,9606.ENSP00000210313,9606.ENSP00000212355,9606.ENSP00000215095,9606.ENSP00000216442,9606.ENSP00000216452,9606.ENSP00000216832,9606.ENSP00000217381,9606.ENSP00000217402,9606.ENSP00000217446,…
COMPARTMENTS	GOCC:0005829	Cytosol	459	3054	0.07	0.28	0.0308	FKBP4,FAM13B,PYGM,CDK13,KLHL20,PSMD5,STX1B,ATP6V1D,AHCY,OLFM4,CORO1A,NUTF2,PARD6A,CSK,EIF3E,YAE1,NUFIP2,RPS6KB1,GLI1,SNX3,SKP1,PFKFB4,GNAT1,TNNC1,NEK4,DOK1,PAPOLG,AFTPH,NUDCD1,KALRN,CLTA,RAB38,LIPE,IRF1,UROD,ARL2,PYCARD,CDO1,KRT5,KRT1,KRT75,DPF2,ACSS2,ATP6V1E1,PRKAB2,RRP8,PTCD3,KRAS,EIF2S1,CCNB1,CAMK1,VHL,TRIM45,NT5E,CDK4,IGF2BP3,LIMD2,TANK,RPL35,NDUFAF1,ITGAV,RAB21,NAA25,LACTB,MARS1,TRIM37,N4BP1…	9606.ENSP00000001008,9606.ENSP00000033079,9606.ENSP00000164139,9606.ENSP00000181839,9606.ENSP00000209884,9606.ENSP00000210313,9606.ENSP00000215095,9606.ENSP00000216442,9606.ENSP00000217426,9606.ENSP00000219022,9606.ENSP00000219150,9606.ENSP00000219169,9606.ENSP00000219255,9606.ENSP00000220003,9606.ENSP00000220849,9606.ENSP00000223273,9606.ENSP00000225388,9606.ENSP00000225577,9606.ENSP00000228682,…
COMPARTMENTS	GOCC:0045111	Intermediate filament cytoskeleton	33	122	0.33	0.32	0.0337	PNN,SLC1A4,KRT5,KRT1,KRT75,PRPH,KRT85,KRT84,KRT82,CDH1,KRT71,KRT72,NCKIPSD,KRT74,KRT2,EXD2,KRT7,KRT76,CARMIL2,NR1I2,KRT77,MDN1,KRT6A,KRT18,KRT80,CLK3,KRT3,ADCY5,KRT86,KRT4,KRT8,BCAS3,DTNA	9606.ENSP00000216832,9606.ENSP00000234256,9606.ENSP00000252242,9606.ENSP00000252244,9606.ENSP00000252245,9606.ENSP00000257860,9606.ENSP00000257901,9606.ENSP00000257951,9606.ENSP00000257974,9606.ENSP00000261769,9606.ENSP00000267119,9606.ENSP00000293745,9606.ENSP00000294129,9606.ENSP00000307240,9606.ENSP00000310861,9606.ENSP00000313140,9606.ENSP00000329243,9606.ENSP00000330101,9606.ENSP00000334958,…
COMPARTMENTS	GOCC:0005882	Intermediate filament	25	81	0.38	0.32	0.0343	PNN,SLC1A4,KRT5,KRT1,KRT75,PRPH,KRT85,KRT84,KRT82,CDH1,KRT71,KRT72,NCKIPSD,KRT74,KRT2,KRT7,KRT76,KRT77,KRT6A,KRT18,KRT80,KRT3,KRT86,KRT4,KRT8	9606.ENSP00000216832,9606.ENSP00000234256,9606.ENSP00000252242,9606.ENSP00000252244,9606.ENSP00000252245,9606.ENSP00000257860,9606.ENSP00000257901,9606.ENSP00000257951,9606.ENSP00000257974,9606.ENSP00000261769,9606.ENSP00000267119,9606.ENSP00000293745,9606.ENSP00000294129,9606.ENSP00000307240,9606.ENSP00000310861,9606.ENSP00000329243,9606.ENSP00000330101,9606.ENSP00000342710,9606.ENSP00000369317,…
UniProt Keywords	KW-0597	Phosphoprotein	1278	8122	0.09	0.83	9.03e-18	FKBP4,INPP4A,CEACAM1,CELSR3,PPP2R5B,PYGM,BPIFB2,CDK13,ROPN1,NDUFB4,TMEM131,OSTM1,OXCT1,REM1,ESF1,UQCRC1,STX1B,FKBP3,PLEK2,PNN,PYGB,SNTA1,CHMP4B,AHCY,APMAP,ORC6,CORO1A,PARD6A,SMPD3,MGA,CSK,EHD4,DNAJC17,RHOV,VPS18,OIP5,PAG1,EIF3E,PPP2CB,ERF,GSK3A,ZNF574,MPP6,NUFIP2,RPS6KB1,DDX5,VTN,TNFAIP1,UNC93B1,SYT10,GLI1,PPM1H,ITFG2,FANCE,SNX3,PCDH12,SKP1,C5orf15,PFKFB4,GNAT1,TUSC2,RRP9,EIF1B,TNNC1,NEK4,TMSB10,…	9606.ENSP00000001008,9606.ENSP00000074304,9606.ENSP00000161559,9606.ENSP00000164024,9606.ENSP00000164133,9606.ENSP00000164139,9606.ENSP00000170150,9606.ENSP00000181839,9606.ENSP00000184183,9606.ENSP00000184266,9606.ENSP00000186436,9606.ENSP00000193322,9606.ENSP00000196371,9606.ENSP00000201979,9606.ENSP00000202816,9606.ENSP00000203407,9606.ENSP00000215095,9606.ENSP00000216330,9606.ENSP00000216446,…
UniProt Keywords	KW-0007	Acetylation	557	3362	0.11	0.68	1.06e-07	FKBP4,PYGM,CDK13,NDUFB4,ESF1,UQCRC1,PSMD5,FKBP3,PLEK2,PNN,PYGB,CHMP4B,AHCY,APMAP,CORO1A,NUTF2,CSK,EHD4,VPS18,EIF3E,EMC2,GSK3A,CRYBA1,SUPT4H1,RPS6KB1,DDX5,GLI1,CMAS,HINT3,SNX3,AGXT2,RRP9,EIF1B,TNNC1,TMSB10,PCGF1,DOK1,ACADL,GGCX,SLC1A4,BCL9,PAPOLG,LGALSL,FAM53C,CLTA,LRP1,SNRPC,H1-3,H4C6,H1-1,IRF1,RALY,UROD,DOCK7,TRPC4AP,DPF2,RBM39,ACSS2,ATP6V1E1,NDFIP1,SMARCC1,PTCD3,CARD6,BRD8,IGHMBP2,TESMIN,NASP,K…	9606.ENSP00000001008,9606.ENSP00000164139,9606.ENSP00000181839,9606.ENSP00000184266,9606.ENSP00000202816,9606.ENSP00000203407,9606.ENSP00000210313,9606.ENSP00000216330,9606.ENSP00000216446,9606.ENSP00000216832,9606.ENSP00000216962,9606.ENSP00000217402,9606.ENSP00000217426,9606.ENSP00000217456,9606.ENSP00000219150,9606.ENSP00000219169,9606.ENSP00000220003,9606.ENSP00000220325,9606.ENSP00000220509,…
UniProt Keywords	KW-0025	Alternative splicing	1462	10313	0.05	0.57	2.03e-06	SEMA3F,WDR54,FAM13B,TTC17,INPP4A,CEACAM1,CELSR3,PPP2R5B,PYGM,CA12,CDK13,ROPN1,NDUFB4,ERLEC1,FAP,OXCT1,MOGAT2,KLHL20,PSMD5,TGFBR3,STX1B,NID2,MACROD2,CDK5RAP1,SNTA1,AHCY,PIGU,APMAP,PARD6A,SMPD3,PLA2G15,MGA,PLAT,ERF,ZNF574,YAE1,ZNF688,NUFIP2,RPS6KB1,CCDC47,DDX5,TNFAIP1,CTSC,DGAT2,GLI1,ITFG2,CMAS,TULP1,SNX3,AGXT2,IL4,SKP1,TRIM23,ZMYND10,PFKFB4,NPRL2,KLHL18,NEK4,TTC31,PCGF1,DOK1,GGCX,SLC1A4,SOGA1,ELL2…	9606.ENSP00000002829,9606.ENSP00000006526,9606.ENSP00000033079,9606.ENSP00000039989,9606.ENSP00000074304,9606.ENSP00000161559,9606.ENSP00000164024,9606.ENSP00000164133,9606.ENSP00000164139,9606.ENSP00000178638,9606.ENSP00000181839,9606.ENSP00000184183,9606.ENSP00000184266,9606.ENSP00000185150,9606.ENSP00000188790,9606.ENSP00000196371,9606.ENSP00000198801,9606.ENSP00000209884,9606.ENSP00000210313,…
UniProt Keywords	KW-0206	Cytoskeleton	221	1235	0.15	0.52	0.00029	FKBP4,TTC17,APPBP2,STX1B,PLEK2,SNTA1,CORO1A,PARD6A,PPP2CB,ZMYND10,TMSB10,ARAP3,MYOT,KALRN,CLTA,LRP1,FAAH,ARL2,ZFYVE26,PDLIM4,CCNB1,AVIL,RMDN3,RTRAF,TRIP4,TRAF4,CEP126,TXNDC9,SLAIN2,SLF1,PTPN23,CDK2,KRT71,BBS4,NEK8,KIF2B,SCYL1,WDPCP,MAATS1,ARHGAP26,RPS3,NINL,CDC42EP2,PPP4C,TRIM36,STOM,ACTR1B,PSKH1,TMOD4,ABI2,IFT122,BSN,POC1A,MAD2L1,RAD21,EEF1AKMT3,MAPRE2,TPX2,TBC1D21,DCLK2,MPLKIP,CTNNA1,CKAP2L,HOO…	9606.ENSP00000001008,9606.ENSP00000039989,9606.ENSP00000083182,9606.ENSP00000215095,9606.ENSP00000216446,9606.ENSP00000217381,9606.ENSP00000219150,9606.ENSP00000219255,9606.ENSP00000221138,9606.ENSP00000231749,9606.ENSP00000233143,9606.ENSP00000239440,9606.ENSP00000239926,9606.ENSP00000240874,9606.ENSP00000242285,9606.ENSP00000243077,9606.ENSP00000243167,9606.ENSP00000246747,9606.ENSP00000251119,…
UniProt Keywords	KW-0963	Cytoplasm	759	5095	0.07	0.47	0.00029	FKBP4,TTC17,INPP4A,APPBP2,PPP2R5B,FAP,MOGAT2,PDRG1,KLHL20,STX1B,PLEK2,PIGH,SNTA1,CHMP4B,AHCY,CORO1A,NUTF2,PARD6A,CSK,DNAJC17,EIF3E,EMC2,PPP2CB,CNFN,YAE1,NUFIP2,RPS6KB1,TNFAIP1,DGAT2,GLI1,PPM1H,HINT3,TULP1,TRIM23,ZMYND10,NEK4,TMSB10,DOK1,PPP3R1,AFTPH,ARAP3,NUDCD1,MYOT,EGR1,TEX14,KALRN,CLTA,RNF11,LRP1,FAAH,LIPE,IRF1,UROD,ARL2,PYCARD,ZFYVE26,DPF2,ACSS2,PDLIM4,SMARCC1,IGHMBP2,TESMIN,NASP,KRAS,DUSP26,…	9606.ENSP00000001008,9606.ENSP00000039989,9606.ENSP00000074304,9606.ENSP00000083182,9606.ENSP00000164133,9606.ENSP00000188790,9606.ENSP00000198801,9606.ENSP00000202017,9606.ENSP00000209884,9606.ENSP00000215095,9606.ENSP00000216446,9606.ENSP00000216452,9606.ENSP00000217381,9606.ENSP00000217402,9606.ENSP00000217426,9606.ENSP00000219150,9606.ENSP00000219169,9606.ENSP00000219255,9606.ENSP00000220003,…
UniProt Keywords	KW-0488	Methylation	172	973	0.14	0.39	0.0054	FKBP4,RALA,NID2,PNN,MGA,DNAJC17,PPP2CB,ZNF574,CRYBA1,NUFIP2,PPM1H,CMAS,SNX3,RRP9,NEK4,BCL9,MYOT,H4C6,DOCK7,KRT1,FMO5,FUS,SMARCC1,KRAS,TUT4,ZC3H10,ITPKA,RAB21,BTBD1,SEMA7A,SLAIN2,FGF2,POLB,PTPN23,SCAP,SETDB1,RTKN,STXBP5L,H2BC1,RPS3,PPP4C,ARID5B,KHDRBS2,TOMM70,ZDHHC5,H2BC5,GRASP,RPL29,MTMR14,BSN,H2AC1,TRA2A,HSPA9,PCF11,TAF10,USP32,KMT2D,RHEBL1,HSPA4,H2AC8,MPLKIP,GRM5,TPD52L1,MYOZ2,RAMAC,MYL1,H1-4,R…	9606.ENSP00000001008,9606.ENSP00000005257,9606.ENSP00000216286,9606.ENSP00000216832,9606.ENSP00000219905,9606.ENSP00000220496,9606.ENSP00000221138,9606.ENSP00000222339,9606.ENSP00000225387,9606.ENSP00000225388,9606.ENSP00000228705,9606.ENSP00000229329,9606.ENSP00000230085,9606.ENSP00000232888,9606.ENSP00000233027,9606.ENSP00000234739,9606.ENSP00000239926,9606.ENSP00000244537,9606.ENSP00000251157,…
UniProt Keywords	KW-0403	Intermediate filament	25	75	0.42	0.43	0.009	KRT5,KRT1,KRT75,PRPH,KRT85,KRT84,KRT82,KRT71,KRT72,KRT78,KRT73,KRT74,KRT2,KRT79,KRT7,KRT76,KRT77,KRT6A,KRT18,KRT80,LMNTD1,KRT3,KRT86,KRT4,KRT8	9606.ENSP00000252242,9606.ENSP00000252244,9606.ENSP00000252245,9606.ENSP00000257860,9606.ENSP00000257901,9606.ENSP00000257951,9606.ENSP00000257974,9606.ENSP00000267119,9606.ENSP00000293745,9606.ENSP00000306261,9606.ENSP00000307014,9606.ENSP00000307240,9606.ENSP00000310861,9606.ENSP00000328358,9606.ENSP00000329243,9606.ENSP00000330101,9606.ENSP00000342710,9606.ENSP00000369317,9606.ENSP00000373489,…
UniProt Keywords	KW-0547	Nucleotide-binding	282	1776	0.1	0.31	0.0187	RALA,PYGM,CDK13,SLC22A4,REM1,CSK,EHD4,RHOV,GSK3A,RPS6KB1,DDX5,HINT3,TRIM23,PFKFB4,GNAT1,NEK4,TTL,PAPOLG,TEX14,KALRN,ACVR2A,RAB38,ARL2,DHX40,ACSS2,IGHMBP2,KRAS,IRAK2,CAMK1,ARF3,NT5E,CDK4,BRIP1,HINT2,ITPKA,ABCC9,RAB21,MPP5,TAOK1,HCN4,MARS1,ATP5F1B,SLC27A6,SRCAP,MAPK3,P2RX3,MTIF2,TYRO3,LTK,DGUOK,POLQ,TXK,ZAP70,CDKL3,UBE2B,PRKAR2A,CHKA,CDK2,ERBB3,FANCM,UBE2Q2,NEK8,KIF2B,RTKN,CNGA3,RABL3,SPATA5,NARS2,…	9606.ENSP00000005257,9606.ENSP00000164139,9606.ENSP00000181839,9606.ENSP00000200652,9606.ENSP00000201979,9606.ENSP00000220003,9606.ENSP00000220325,9606.ENSP00000220507,9606.ENSP00000222330,9606.ENSP00000225577,9606.ENSP00000225792,9606.ENSP00000229633,9606.ENSP00000231524,9606.ENSP00000232375,9606.ENSP00000232461,9606.ENSP00000233027,9606.ENSP00000233336,9606.ENSP00000238714,9606.ENSP00000240361,…
Pfam	PF16208	Keratin type II head	21	25	0.82	1.05	1.13e-05	KRT5,KRT1,KRT75,KRT85,KRT84,KRT82,KRT71,KRT72,KRT78,KRT73,KRT74,KRT2,KRT79,KRT7,KRT76,KRT77,KRT6A,KRT3,KRT86,KRT4,KRT8	9606.ENSP00000252242,9606.ENSP00000252244,9606.ENSP00000252245,9606.ENSP00000257901,9606.ENSP00000257951,9606.ENSP00000257974,9606.ENSP00000267119,9606.ENSP00000293745,9606.ENSP00000306261,9606.ENSP00000307014,9606.ENSP00000307240,9606.ENSP00000310861,9606.ENSP00000328358,9606.ENSP00000329243,9606.ENSP00000330101,9606.ENSP00000342710,9606.ENSP00000369317,9606.ENSP00000413479,9606.ENSP00000444533,…
InterPro	IPR003054	Keratin, type II	22	26	0.82	1.03	1.38e-05	KRT5,KRT1,KRT75,KRT85,KRT84,KRT82,KRT71,KRT72,KRT78,KRT73,KRT74,KRT2,KRT79,KRT7,KRT76,KRT77,KRT6A,KRT80,KRT3,KRT86,KRT4,KRT8	9606.ENSP00000252242,9606.ENSP00000252244,9606.ENSP00000252245,9606.ENSP00000257901,9606.ENSP00000257951,9606.ENSP00000257974,9606.ENSP00000267119,9606.ENSP00000293745,9606.ENSP00000306261,9606.ENSP00000307014,9606.ENSP00000307240,9606.ENSP00000310861,9606.ENSP00000328358,9606.ENSP00000329243,9606.ENSP00000330101,9606.ENSP00000342710,9606.ENSP00000369317,9606.ENSP00000378292,9606.ENSP00000413479,…
InterPro	IPR032444	Keratin type II head	21	25	0.82	1.01	1.76e-05	KRT5,KRT1,KRT75,KRT85,KRT84,KRT82,KRT71,KRT72,KRT78,KRT73,KRT74,KRT2,KRT79,KRT7,KRT76,KRT77,KRT6A,KRT3,KRT86,KRT4,KRT8	9606.ENSP00000252242,9606.ENSP00000252244,9606.ENSP00000252245,9606.ENSP00000257901,9606.ENSP00000257951,9606.ENSP00000257974,9606.ENSP00000267119,9606.ENSP00000293745,9606.ENSP00000306261,9606.ENSP00000307014,9606.ENSP00000307240,9606.ENSP00000310861,9606.ENSP00000328358,9606.ENSP00000329243,9606.ENSP00000330101,9606.ENSP00000342710,9606.ENSP00000369317,9606.ENSP00000413479,9606.ENSP00000444533,…

## Sheet: STRING - High Auto Gene
#category	term ID	term description	observed gene count	background gene count	strength	signal	false discovery rate	matching proteins in your network (labels)	matching proteins in your network (IDs)	matching proteins in your network (IDs) continued
GO Process	GO:0048513	Animal organ development	652	3246	0.1	0.51	0.00017	ERCC1,MYOC,GNA11,NOX3,BCL3,TBX21,FGF20,CPB2,ITGB4,TFAP2C,CEBPE,TGM1,MAPK12,LGALS1,HSCB,XBP1,RHBDD3,MYH9,PVALB,UPK3A,RIPK3,PCK2,AURKA,ACP5,RELB,SLC17A7,LIM2,CRX,EPOR,USF2,LAMB1,ITGB8,LFNG,CDH23,WFS1,FRG1,MYF6,MYF5,CDKN1B,IFNG,NUP107,LTF,HES1,ID2,ODC1,SYF2,TGFB3,HOXB8,HOXB5,HOXB7,PRRX1,GHSR,FLT3,ATP7B,ATXN1,BBS2,SOX9,NUP85,INSIG2,MKKS,GNGT1,YWHAH,LIF,CMA1,BCL2L2,H3-3B,MICAL2,TTC9,DZIP1,MDM2,LAMC1,C…	9606.ENSP00000013807,9606.ENSP00000037502,9606.ENSP00000078429,9606.ENSP00000159060,9606.ENSP00000164227,9606.ENSP00000177694,9606.ENSP00000180166,9606.ENSP00000181383,9606.ENSP00000200181,9606.ENSP00000201031,9606.ENSP00000206513,9606.ENSP00000206765,9606.ENSP00000215659,9606.ENSP00000215909,9606.ENSP00000216027,9606.ENSP00000216037,9606.ENSP00000216085,9606.ENSP00000216181,9606.ENSP00000216200,…
GO Process	GO:0007275	Multicellular organism development	814	4209	0.08	0.49	0.00024	ERCC1,MYOC,CBLN4,GNA11,BCL3,PRLH,SPP2,TBX21,FGF20,CPB2,ITGB4,TFAP2C,DLD,CEBPE,VCL,LGALS1,MICALL1,HSCB,XBP1,RHBDD3,ARSA,MYH9,UPK3A,RIPK3,PCK2,AURKA,ACP5,AGO2,RELB,SLC17A7,TLE5,LIM2,CRX,EPOR,RASIP1,LAMB1,ITGB8,LFNG,CDH23,ASIC2,WFS1,MYF6,MYF5,CDKN1B,FZD10,IFNG,NUP107,ADTRP,LTF,HES1,ID2,ODC1,SYF2,CAMSAP2,TGFB3,HOXB8,HOXB5,HOXB7,PRRX1,GHSR,FLT3,ATXN1,BBS2,SOX9,NUP85,INSIG2,VASP,MKKS,GNGT1,SEZ6L,YWHAH,…	9606.ENSP00000013807,9606.ENSP00000037502,9606.ENSP00000064571,9606.ENSP00000078429,9606.ENSP00000164227,9606.ENSP00000165524,9606.ENSP00000168148,9606.ENSP00000177694,9606.ENSP00000180166,9606.ENSP00000181383,9606.ENSP00000200181,9606.ENSP00000201031,9606.ENSP00000205402,9606.ENSP00000206513,9606.ENSP00000211998,9606.ENSP00000215909,9606.ENSP00000215957,9606.ENSP00000216027,9606.ENSP00000216037,…
GO Process	GO:0048856	Anatomical structure development	969	5117	0.07	0.49	0.00024	ERCC1,MYOC,VAMP3,CBLN4,GNA11,NOX3,BCL3,PRLH,SPP2,TBX21,FGF20,CPB2,ITGB4,TFAP2C,DLD,CEBPE,TGM1,UNC13D,VCL,MAPK12,PLA2G3,LGALS1,MICALL1,HSCB,XBP1,RHBDD3,ARSA,MYH9,PVALB,UPK3A,RIPK3,PCK2,AURKA,ACP5,AGO2,RELB,SLC17A7,DKKL1,RSPH6A,TLE5,LIM2,CRX,EPOR,RASIP1,USF2,LAMB1,ITGB8,LFNG,MEST,CDH23,ASIC2,WFS1,FRG1,MYF6,MYF5,CDKN1B,FZD10,IFNG,NUP107,ADTRP,FBXO5,LTF,HES1,ID2,ODC1,SYF2,CAMSAP2,TGFB3,HOXB8,HOXB5,HO…	9606.ENSP00000013807,9606.ENSP00000037502,9606.ENSP00000054666,9606.ENSP00000064571,9606.ENSP00000078429,9606.ENSP00000159060,9606.ENSP00000164227,9606.ENSP00000165524,9606.ENSP00000168148,9606.ENSP00000177694,9606.ENSP00000180166,9606.ENSP00000181383,9606.ENSP00000200181,9606.ENSP00000201031,9606.ENSP00000205402,9606.ENSP00000206513,9606.ENSP00000206765,9606.ENSP00000207549,9606.ENSP00000211998,…
GO Process	GO:0032502	Developmental process	1055	5657	0.07	0.48	0.00031	ERCC1,MYOC,VAMP3,CBLN4,GNA11,NOX3,BCL3,PRLH,SPP2,TBX21,FGF20,CPB2,ITGB4,TFAP2C,DLD,CEBPE,TGM1,UNC13D,VCL,MAPK12,PLA2G3,LGALS1,MICALL1,HSCB,XBP1,RHBDD3,ARSA,PNPLA3,MYH9,PVALB,UPK3A,RIPK3,APEX1,PCK2,CYP24A1,AURKA,ACP5,AGO2,RELB,SLC17A7,DKKL1,RSPH6A,TLE5,LIM2,CRX,EPOR,RASIP1,USF2,LAMB1,ITGB8,LFNG,MEST,CDH23,ASIC2,WFS1,FRG1,MYF6,MYF5,CREBL2,CDKN1B,FZD10,IFNG,NUP107,ADTRP,FBXO5,LTF,HES1,ID2,ODC1,SYF2,…	9606.ENSP00000013807,9606.ENSP00000037502,9606.ENSP00000054666,9606.ENSP00000064571,9606.ENSP00000078429,9606.ENSP00000159060,9606.ENSP00000164227,9606.ENSP00000165524,9606.ENSP00000168148,9606.ENSP00000177694,9606.ENSP00000180166,9606.ENSP00000181383,9606.ENSP00000200181,9606.ENSP00000201031,9606.ENSP00000205402,9606.ENSP00000206513,9606.ENSP00000206765,9606.ENSP00000207549,9606.ENSP00000211998,…
GO Process	GO:0048731	System development	749	3867	0.08	0.48	0.00039	ERCC1,MYOC,CBLN4,GNA11,BCL3,PRLH,SPP2,TBX21,FGF20,CPB2,ITGB4,TFAP2C,CEBPE,VCL,LGALS1,MICALL1,HSCB,XBP1,RHBDD3,ARSA,MYH9,UPK3A,RIPK3,PCK2,AURKA,ACP5,RELB,SLC17A7,TLE5,LIM2,CRX,EPOR,RASIP1,LAMB1,ITGB8,LFNG,CDH23,ASIC2,WFS1,MYF5,CDKN1B,FZD10,IFNG,NUP107,ADTRP,LTF,HES1,ID2,ODC1,CAMSAP2,TGFB3,HOXB8,HOXB5,HOXB7,PRRX1,GHSR,FLT3,ATXN1,BBS2,SOX9,NUP85,INSIG2,VASP,MKKS,GNGT1,SEZ6L,YWHAH,RAC2,LIF,CMA1,BCL2L…	9606.ENSP00000013807,9606.ENSP00000037502,9606.ENSP00000064571,9606.ENSP00000078429,9606.ENSP00000164227,9606.ENSP00000165524,9606.ENSP00000168148,9606.ENSP00000177694,9606.ENSP00000180166,9606.ENSP00000181383,9606.ENSP00000200181,9606.ENSP00000201031,9606.ENSP00000206513,9606.ENSP00000211998,9606.ENSP00000215909,9606.ENSP00000215957,9606.ENSP00000216027,9606.ENSP00000216037,9606.ENSP00000216085,…
GO Process	GO:0065008	Regulation of biological quality	705	3654	0.08	0.43	0.0015	CACNG3,RTF2,AKAP11,MYOC,TNFRSF17,UTS2,GNA11,ISOC2,ST6GALNAC1,NOX3,PRLH,CPB2,PPP1R15A,DLD,FMO2,DHPS,VCL,OSM,PLA2G3,LGALS2,PDXP,HSCB,XBP1,PNPLA5,PNPLA3,MYH9,TXN2,UPK3A,RIPK3,CTSG,GZMB,RIN3,CHGA,APEX1,PCK2,AURKA,ACP5,MT4,SLC6A2,AGO2,LIN7B,SLC17A7,CDC37,RAB3D,RASIP1,USF2,TFPI2,CDH23,ASIC2,CCL1,CCL13,ABI3,WFS1,CREBL2,IFNG,ADTRP,LTF,ID2,SLC8A2,TTR,TSHZ3,GHSR,FLT3,ATP7B,MC3R,RAB22A,AARS2,BBS2,SOX9,VASP,…	9606.ENSP00000005284,9606.ENSP00000023939,9606.ENSP00000025301,9606.ENSP00000037502,9606.ENSP00000053243,9606.ENSP00000054668,9606.ENSP00000078429,9606.ENSP00000085068,9606.ENSP00000156626,9606.ENSP00000159060,9606.ENSP00000165524,9606.ENSP00000181383,9606.ENSP00000200453,9606.ENSP00000205402,9606.ENSP00000209929,9606.ENSP00000210060,9606.ENSP00000211998,9606.ENSP00000215781,9606.ENSP00000215885,…
GO Process	GO:0048518	Positive regulation of biological process	1129	6207	0.05	0.38	0.0042	CACNG3,OSBPL7,RANBP9,PPP5C,ERCC1,GPRC5A,MYOC,VAMP3,CREB3L3,LMCD1,BCL3,TBX21,FGF20,CPB2,PPP1R15A,TFAP2C,SULT2B1,EPS8L1,TFAP4,NAT14,CCDC80,CEBPE,TGM1,UNC13D,DHPS,MAPK12,OSM,PLA2G3,LGALS2,PDXP,LGALS1,ANKRD54,XBP1,RHBDD3,MYH9,EIF3D,IL2RB,ZBED4,HDAC10,RIPK3,CTSG,GZMB,CHGA,APEX1,PCK2,PSME2,AURKA,ZNF263,MEFV,AGO2,RELB,DKKL1,TLE5,EBI3,NKG7,CRX,RAB3D,DBP,EPOR,RASIP1,USF2,LAMB1,ITGB8,LFNG,ASIC2,CCL1,CCL13,…	9606.ENSP00000005284,9606.ENSP00000007414,9606.ENSP00000011619,9606.ENSP00000012443,9606.ENSP00000013807,9606.ENSP00000014914,9606.ENSP00000037502,9606.ENSP00000054666,9606.ENSP00000078445,9606.ENSP00000157600,9606.ENSP00000164227,9606.ENSP00000177694,9606.ENSP00000180166,9606.ENSP00000181383,9606.ENSP00000200453,9606.ENSP00000201031,9606.ENSP00000201586,9606.ENSP00000201647,9606.ENSP00000204517,…
GO Process	GO:0050793	Regulation of developmental process	497	2492	0.09	0.39	0.0042	PGLYRP1,MYOC,GNA11,PRLH,TBX21,FGF20,SULT2B1,UNC13D,VCL,MAPK12,OSM,PLA2G3,ANKRD54,XBP1,MYH9,AURKA,AGO2,DKKL1,LAMB1,ITGB8,LFNG,ASIC2,CCL13,ABI3,MYF6,MYF5,CREBL2,CDKN1B,IFNG,FBXO5,LTF,HES1,ID2,CAMSAP2,MED28,TGFB3,HOXB8,HOXB7,PRRX1,GHSR,ZC3H13,BBS2,SOX9,MKKS,SGPP1,YWHAH,CDC42EP1,RAC2,LIF,CMA1,PARP2,APOE,TRPM4,LRP3,EMILIN2,PER2,CRP,APCS,KMT5C,BHLHE40,DTX1,MDM2,TAF5L,LAMC1,TLR2,TTPA,HECW2,TWSG1,SMAD7,Y…	9606.ENSP00000008938,9606.ENSP00000037502,9606.ENSP00000078429,9606.ENSP00000165524,9606.ENSP00000177694,9606.ENSP00000180166,9606.ENSP00000201586,9606.ENSP00000207549,9606.ENSP00000211998,9606.ENSP00000215659,9606.ENSP00000215781,9606.ENSP00000215885,9606.ENSP00000215941,9606.ENSP00000216037,9606.ENSP00000216181,9606.ENSP00000216911,9606.ENSP00000220592,9606.ENSP00000221498,9606.ENSP00000222399,…
GO Process	GO:0048522	Positive regulation of cellular process	1020	5584	0.06	0.35	0.008	CACNG3,PPP5C,ERCC1,GPRC5A,MYOC,VAMP3,CREB3L3,LMCD1,BCL3,TBX21,FGF20,CPB2,PPP1R15A,TFAP2C,SULT2B1,EPS8L1,TFAP4,NAT14,CCDC80,CEBPE,TGM1,UNC13D,DHPS,MAPK12,OSM,PLA2G3,LGALS2,PDXP,LGALS1,ANKRD54,XBP1,EIF3D,ZBED4,HDAC10,RIPK3,CTSG,GZMB,CHGA,APEX1,PCK2,AURKA,ZNF263,MEFV,AGO2,RELB,DKKL1,TLE5,EBI3,CRX,RAB3D,DBP,EPOR,RASIP1,USF2,LAMB1,LFNG,ASIC2,CCL1,CCL13,ABI3,MYF6,MYF5,CREBL2,CDKN1B,GPRC5D,FZD10,IL26,IF…	9606.ENSP00000005284,9606.ENSP00000012443,9606.ENSP00000013807,9606.ENSP00000014914,9606.ENSP00000037502,9606.ENSP00000054666,9606.ENSP00000078445,9606.ENSP00000157600,9606.ENSP00000164227,9606.ENSP00000177694,9606.ENSP00000180166,9606.ENSP00000181383,9606.ENSP00000200453,9606.ENSP00000201031,9606.ENSP00000201586,9606.ENSP00000201647,9606.ENSP00000204517,9606.ENSP00000205194,9606.ENSP00000206423,…
GO Process	GO:0051128	Regulation of cellular component organization	470	2365	0.09	0.36	0.0085	ERCC1,MYOC,CD22,CPB2,PPP1R15A,EPS8L1,VCL,PLA2G3,PDXP,XBP1,MYH9,GZMB,CGRRF1,RIN3,AURKA,MEFV,SLC17A7,FSD1,RASIP1,LAMB1,TBC1D12,ASIC2,ABI3,CDKN1B,FZD10,IFNG,ADTRP,FBXO5,HES1,VAMP4,CAMSAP2,TGFB3,PRRX1,SORBS3,GHSR,SOX9,VASP,MKKS,NCLN,NOP53,DLGAP5,YWHAH,CDC42EP1,RAC2,LIF,BCL2L2,PARP2,RAP1B,LMAN1,NCAPG,APOE,SHFL,RHPN2,LGALS3,H3-3B,SNAP25,KIDINS220,DZIP1,LAMC1,TLR2,HECW2,NDC80,ZDHHC2,SMAD7,YY1,PIH1D1,COT…	9606.ENSP00000013807,9606.ENSP00000037502,9606.ENSP00000085219,9606.ENSP00000181383,9606.ENSP00000200453,9606.ENSP00000201647,9606.ENSP00000211998,9606.ENSP00000215885,9606.ENSP00000215904,9606.ENSP00000216037,9606.ENSP00000216181,9606.ENSP00000216341,9606.ENSP00000216420,9606.ENSP00000216487,9606.ENSP00000216911,9606.ENSP00000219596,9606.ENSP00000221485,9606.ENSP00000221856,9606.ENSP00000222145,…
GO Process	GO:0009966	Regulation of signal transduction	573	2978	0.08	0.32	0.0171	CACNG3,RANBP9,PPP5C,GPRC5A,MYOC,CD22,LMCD1,BCL3,FGF20,PPP1R15A,EPS8L1,RGS17,OSM,LGALS1,PIK3IP1,ANKRD54,XBP1,RIPK3,CHGA,AURKA,RNF125,DKKL1,TLE5,CDC37,RASIP1,LAMB1,LFNG,CHN2,CCL1,CCL13,WFS1,OAS3,FZD10,IL26,IFNG,LTF,HES1,WDFY1,SLC8A2,TGFB3,PRRX1,SORBS3,GHSR,FLT3,SOX9,INSIG2,NCLN,NOP53,TRAP1,PLEKHG3,CYTH4,SEZ6L,LIF,BCL2L2,RAP1B,CORO7,ARFGEF3,NECTIN2,APOE,TRPM4,LGALS3,RAMP1,PTPRE,ERN2,GRP,DTX1,MDM2,UR…	9606.ENSP00000005284,9606.ENSP00000011619,9606.ENSP00000012443,9606.ENSP00000014914,9606.ENSP00000037502,9606.ENSP00000085219,9606.ENSP00000157600,9606.ENSP00000164227,9606.ENSP00000180166,9606.ENSP00000200453,9606.ENSP00000201647,9606.ENSP00000206262,9606.ENSP00000215781,9606.ENSP00000215909,9606.ENSP00000215912,9606.ENSP00000215941,9606.ENSP00000216037,9606.ENSP00000216274,9606.ENSP00000216492,…
GO Process	GO:0009987	Cellular process	2489	14826	0.02	0.3	0.0174	SLC7A2,CACNG3,TRAPPC6A,OSBPL7,PGLYRP1,CAMK1G,RANBP9,PPP5C,ERCC1,GPRC5A,SLC7A9,RTF2,AKAP11,MYOC,BOD1L1,TARBP1,TNFRSF17,VAMP3,UTS2,CBLN4,GNA11,CREB3L3,CA11,CD22,ST6GALNAC1,NOX3,ICAM3,GOLGA5,BCL3,PRLH,TIMM21,GPATCH1,TBX21,FGF20,MTMR7,CPB2,ITGB4,PPP1R15A,TFAP2C,SULT2B1,EPS8L1,TFAP4,NAT14,DLD,RGS17,CCDC80,HAUS4,CEBPE,OSGEP,TGM1,UNC13D,FMO2,DHPS,VCL,TMED1,MAPK12,OSM,SF3A1,TCN2,PLA2G3,LGALS2,PDXP,LGALS1…	9606.ENSP00000004531,9606.ENSP00000005284,9606.ENSP00000006275,9606.ENSP00000007414,9606.ENSP00000008938,9606.ENSP00000009105,9606.ENSP00000011619,9606.ENSP00000012443,9606.ENSP00000013807,9606.ENSP00000014914,9606.ENSP00000023064,9606.ENSP00000023939,9606.ENSP00000025301,9606.ENSP00000037502,9606.ENSP00000040738,9606.ENSP00000040877,9606.ENSP00000053243,9606.ENSP00000054666,9606.ENSP00000054668,…	,9606.ENSP00000364212,9606.ENSP00000364240,9606.ENSP00000364243,9606.ENSP00000364246,9606.ENSP00000364249,9606.ENSP00000364257,9606.ENSP00000364263,9606.ENSP00000364295,9606.ENSP00000364320,9606.ENSP00000364361,9606.ENSP00000364403,9606.ENSP00000364490,9606.ENSP00000364520,9606.ENSP00000364683,9606.ENSP00000364885,9606.ENSP00000364912,9606.ENSP00000364956,9606.ENSP00000364986,9606.ENSP00000365048…
GO Process	GO:0048523	Negative regulation of cellular process	871	4736	0.06	0.31	0.0179	PGLYRP1,RANBP9,ERCC1,GPRC5A,MYOC,BOD1L1,VAMP3,CD22,LMCD1,BCL3,TBX21,FGF20,CPB2,PPP1R15A,TFAP2C,SULT2B1,OTUB2,TFAP4,RGS17,FMO2,VCL,MAPK12,OSM,PLA2G3,PIK3IP1,XBP1,RHBDD3,MYH9,IL2RB,HDAC10,CTSG,GZMB,CGRRF1,RIN3,CHGA,APEX1,AURKA,RNF125,ACP5,ZNF263,MEFV,AGO2,RELB,DKKL1,TLE5,HAS1,RASIP1,LFNG,ASIC2,ABI3,WFS1,MYF6,CDKN1B,OAS3,IL26,IFNG,ADTRP,FBXO5,LTF,HES1,ID2,TMEM59,PRDM2,SYF2,CAMSAP2,MED28,TGFB3,HOXB8,…	9606.ENSP00000008938,9606.ENSP00000011619,9606.ENSP00000013807,9606.ENSP00000014914,9606.ENSP00000037502,9606.ENSP00000040738,9606.ENSP00000054666,9606.ENSP00000085219,9606.ENSP00000157600,9606.ENSP00000164227,9606.ENSP00000177694,9606.ENSP00000180166,9606.ENSP00000181383,9606.ENSP00000200453,9606.ENSP00000201031,9606.ENSP00000201586,9606.ENSP00000203664,9606.ENSP00000204517,9606.ENSP00000206262,…
GO Process	GO:0010646	Regulation of cell communication	636	3355	0.07	0.31	0.0191	CACNG3,RANBP9,PPP5C,GPRC5A,MYOC,CD22,LMCD1,BCL3,FGF20,PPP1R15A,EPS8L1,RGS17,OSM,PLA2G3,LGALS1,PIK3IP1,ANKRD54,XBP1,RIPK3,CHGA,PCK2,AURKA,RNF125,DKKL1,TLE5,CDC37,RASIP1,LAMB1,ITGB8,LFNG,CHN2,CCL1,CCL13,WFS1,OAS3,FZD10,IL26,IFNG,LTF,HES1,WDFY1,SLC8A2,TGFB3,PRRX1,SORBS3,TSHZ3,GHSR,FLT3,SOX9,INSIG2,NCLN,FFAR1,NOP53,TRAP1,PLEKHG3,CYTH4,SEZ6L,YWHAH,LIF,BCL2L2,RAP1B,NALCN,CORO7,ARFGEF3,NECTIN2,APOE,HRC,…	9606.ENSP00000005284,9606.ENSP00000011619,9606.ENSP00000012443,9606.ENSP00000014914,9606.ENSP00000037502,9606.ENSP00000085219,9606.ENSP00000157600,9606.ENSP00000164227,9606.ENSP00000180166,9606.ENSP00000200453,9606.ENSP00000201647,9606.ENSP00000206262,9606.ENSP00000215781,9606.ENSP00000215885,9606.ENSP00000215909,9606.ENSP00000215912,9606.ENSP00000215941,9606.ENSP00000216037,9606.ENSP00000216274,…
GO Process	GO:0009653	Anatomical structure morphogenesis	439	2229	0.09	0.3	0.0252	ERCC1,VAMP3,BCL3,FGF20,ITGB4,DLD,UNC13D,VCL,PLA2G3,XBP1,MYH9,UPK3A,AURKA,ACP5,DKKL1,CRX,RASIP1,LAMB1,ITGB8,LFNG,CDH23,MYF6,MYF5,ADTRP,LTF,HES1,ID2,SYF2,TGFB3,HOXB8,HOXB5,HOXB7,PRRX1,BBS2,SOX9,INSIG2,VASP,MKKS,GNGT1,RAC2,LIF,NEDD8,NECTIN2,APOE,ANGPTL6,RAMP1,MICAL2,KIDINS220,MDM2,LAMC1,HTR2B,TLR2,PALB2,LHX5,TWSG1,SMAD7,YY1,CREBBP,CRISPLD2,SLC9A3R1,HPN,IMPAD1,AJUBA,CDH20,CELSR1,MAP2K2,PRKCQ,LIG1,TFC…	9606.ENSP00000013807,9606.ENSP00000054666,9606.ENSP00000164227,9606.ENSP00000180166,9606.ENSP00000200181,9606.ENSP00000205402,9606.ENSP00000207549,9606.ENSP00000211998,9606.ENSP00000215885,9606.ENSP00000216037,9606.ENSP00000216181,9606.ENSP00000216211,9606.ENSP00000216911,9606.ENSP00000218758,9606.ENSP00000221498,9606.ENSP00000221996,9606.ENSP00000222145,9606.ENSP00000222399,9606.ENSP00000222573,…
GO Process	GO:0048869	Cellular developmental process	664	3530	0.07	0.29	0.0252	ERCC1,MYOC,VAMP3,BCL3,PRLH,TBX21,FGF20,ITGB4,DLD,CEBPE,TGM1,VCL,MAPK12,PLA2G3,LGALS1,MICALL1,HSCB,XBP1,PNPLA3,MYH9,UPK3A,RIPK3,PCK2,CYP24A1,AURKA,RELB,RSPH6A,CRX,RASIP1,LAMB1,ITGB8,LFNG,CDH23,MYF6,MYF5,CREBL2,FZD10,IFNG,FBXO5,HES1,ID2,CAMSAP2,HOXB5,HOXB7,PRRX1,FLT3,BBS9,WIPF3,BBS2,PIWIL1,SOX9,VASP,MKKS,GNGT1,RAC2,LIF,RAP1B,TDRD1,NECTIN2,APOE,ATXN10,ANGPTL6,LGALS3,PER2,H3-3B,HAPLN2,CATSPERB,KIDINS…	9606.ENSP00000013807,9606.ENSP00000037502,9606.ENSP00000054666,9606.ENSP00000164227,9606.ENSP00000165524,9606.ENSP00000177694,9606.ENSP00000180166,9606.ENSP00000200181,9606.ENSP00000205402,9606.ENSP00000206513,9606.ENSP00000206765,9606.ENSP00000211998,9606.ENSP00000215659,9606.ENSP00000215885,9606.ENSP00000215909,9606.ENSP00000215957,9606.ENSP00000216027,9606.ENSP00000216037,9606.ENSP00000216180,…
GO Process	GO:0009968	Negative regulation of signal transduction	264	1252	0.12	0.3	0.0266	RANBP9,GPRC5A,MYOC,CD22,BCL3,PPP1R15A,RGS17,PIK3IP1,XBP1,RNF125,DKKL1,TLE5,RASIP1,LFNG,WFS1,OAS3,LTF,TGFB3,SOX9,INSIG2,NOP53,TRAP1,LIF,BCL2L2,APOE,LGALS3,PTPRE,MDM2,HTR2B,PEBP1,TWSG1,SMAD7,PIH1D1,GLIS2,MGRN1,DNAJA3,SLC9A3R1,AJUBA,PHLPP1,YJU2,PIAS4,PRKCQ,DGKD,ARID4B,MUL1,CUL3,MECOM,ICAM1,TIMP3,CDH2,RNF157,PRDM16,ACKR3,LIMD1,SFRP2,DLC1,SLC25A4,EPHA4,PID1,APP,HMGCR,NBL1,WNT4,AMFR,ZFYVE28,PTGIR,BAX,Z…	9606.ENSP00000011619,9606.ENSP00000014914,9606.ENSP00000037502,9606.ENSP00000085219,9606.ENSP00000164227,9606.ENSP00000200453,9606.ENSP00000206262,9606.ENSP00000215912,9606.ENSP00000216037,9606.ENSP00000217740,9606.ENSP00000221498,9606.ENSP00000221561,9606.ENSP00000222145,9606.ENSP00000222725,9606.ENSP00000226760,9606.ENSP00000228928,9606.ENSP00000231751,9606.ENSP00000238682,9606.ENSP00000245479,…
GO Process	GO:0023051	Regulation of signaling	635	3367	0.07	0.29	0.0266	CACNG3,RANBP9,PPP5C,GPRC5A,MYOC,VAMP3,CD22,LMCD1,BCL3,FGF20,PPP1R15A,EPS8L1,RGS17,OSM,PLA2G3,LGALS1,PIK3IP1,ANKRD54,XBP1,RIPK3,CHGA,PCK2,AURKA,RNF125,DKKL1,TLE5,CDC37,RASIP1,LAMB1,ITGB8,LFNG,CHN2,CCL1,CCL13,WFS1,OAS3,FZD10,IL26,IFNG,LTF,HES1,WDFY1,SLC8A2,TGFB3,PRRX1,SORBS3,TSHZ3,GHSR,FLT3,SOX9,INSIG2,NCLN,FFAR1,NOP53,TRAP1,PLEKHG3,CYTH4,SEZ6L,YWHAH,LIF,BCL2L2,RAP1B,NALCN,CORO7,ARFGEF3,NECTIN2,APO…	9606.ENSP00000005284,9606.ENSP00000011619,9606.ENSP00000012443,9606.ENSP00000014914,9606.ENSP00000037502,9606.ENSP00000054666,9606.ENSP00000085219,9606.ENSP00000157600,9606.ENSP00000164227,9606.ENSP00000180166,9606.ENSP00000200453,9606.ENSP00000201647,9606.ENSP00000206262,9606.ENSP00000215781,9606.ENSP00000215885,9606.ENSP00000215909,9606.ENSP00000215912,9606.ENSP00000215941,9606.ENSP00000216037,…
GO Process	GO:0048585	Negative regulation of response to stimulus	329	1612	0.1	0.3	0.0266	PGLYRP1,RANBP9,ERCC1,GPRC5A,MYOC,CD22,BCL3,TBX21,CPB2,PPP1R15A,OTUB2,RGS17,PIK3IP1,XBP1,RIN3,RNF125,ACP5,MEFV,DKKL1,TLE5,RASIP1,LFNG,WFS1,OAS3,ADTRP,FBXO5,LTF,TGFB3,GHSR,BBS2,SOX9,INSIG2,MKKS,NOP53,TRAP1,LIF,BCL2L2,APOE,LGALS3,PTPRE,APCS,MDM2,HTR2B,PEBP1,TWSG1,SMAD7,PIH1D1,GLIS2,MGRN1,DNAJA3,SLC9A3R1,AJUBA,PHLPP1,YJU2,PIAS4,PRKCQ,CLASP1,DGKD,ARID4B,MUL1,CUL3,MECOM,KLKB1,ICAM1,SEMA3A,TIMP3,CDH2,RN…	9606.ENSP00000008938,9606.ENSP00000011619,9606.ENSP00000013807,9606.ENSP00000014914,9606.ENSP00000037502,9606.ENSP00000085219,9606.ENSP00000164227,9606.ENSP00000177694,9606.ENSP00000181383,9606.ENSP00000200453,9606.ENSP00000203664,9606.ENSP00000206262,9606.ENSP00000215912,9606.ENSP00000216037,9606.ENSP00000216487,9606.ENSP00000217740,9606.ENSP00000218758,9606.ENSP00000219596,9606.ENSP00000221498,…
GO Process	GO:0010648	Negative regulation of cell communication	280	1348	0.11	0.29	0.0323	RANBP9,GPRC5A,MYOC,CD22,BCL3,PPP1R15A,RGS17,OSM,PIK3IP1,XBP1,CHGA,RNF125,DKKL1,TLE5,RASIP1,LFNG,WFS1,OAS3,LTF,TGFB3,GHSR,SOX9,INSIG2,NOP53,TRAP1,LIF,BCL2L2,RAP1B,APOE,LGALS3,PTPRE,MDM2,HTR2B,PEBP1,TWSG1,SMAD7,PIH1D1,GLIS2,MGRN1,DNAJA3,SLC9A3R1,AJUBA,PHLPP1,YJU2,PIAS4,PRKCQ,DGKD,ARID4B,MUL1,CUL3,IL11,MECOM,ICAM1,TIMP3,CDH2,RNF157,PRDM16,ACKR3,LIMD1,SFRP2,DLC1,SLC25A4,EPHA4,GJA1,PID1,APP,HMGCR,NBL1…	9606.ENSP00000011619,9606.ENSP00000014914,9606.ENSP00000037502,9606.ENSP00000085219,9606.ENSP00000164227,9606.ENSP00000200453,9606.ENSP00000206262,9606.ENSP00000215781,9606.ENSP00000215912,9606.ENSP00000216037,9606.ENSP00000216492,9606.ENSP00000217740,9606.ENSP00000221498,9606.ENSP00000221561,9606.ENSP00000222145,9606.ENSP00000222725,9606.ENSP00000226760,9606.ENSP00000228928,9606.ENSP00000231751,…
GO Process	GO:0023057	Negative regulation of signaling	281	1354	0.11	0.29	0.0323	RANBP9,GPRC5A,MYOC,CD22,BCL3,PPP1R15A,RGS17,OSM,PIK3IP1,XBP1,CHGA,RNF125,DKKL1,TLE5,RASIP1,LFNG,WFS1,OAS3,LTF,TGFB3,GHSR,SOX9,INSIG2,NOP53,TRAP1,LIF,BCL2L2,RAP1B,APOE,LGALS3,PTPRE,MDM2,HTR2B,PEBP1,TWSG1,SMAD7,PIH1D1,GLIS2,MGRN1,DNAJA3,SLC9A3R1,AJUBA,PHLPP1,YJU2,PIAS4,PRKCQ,DGKD,ARID4B,MUL1,CUL3,IL11,MECOM,ICAM1,TIMP3,CDH2,RNF157,PRDM16,ACKR3,LIMD1,SFRP2,DLC1,SLC25A4,EPHA4,GJA1,PID1,APP,HMGCR,NBL1…	9606.ENSP00000011619,9606.ENSP00000014914,9606.ENSP00000037502,9606.ENSP00000085219,9606.ENSP00000164227,9606.ENSP00000200453,9606.ENSP00000206262,9606.ENSP00000215781,9606.ENSP00000215912,9606.ENSP00000216037,9606.ENSP00000216492,9606.ENSP00000217740,9606.ENSP00000221498,9606.ENSP00000221561,9606.ENSP00000222145,9606.ENSP00000222725,9606.ENSP00000226760,9606.ENSP00000228928,9606.ENSP00000231751,…
GO Process	GO:0030154	Cell differentiation	657	3507	0.07	0.28	0.0323	ERCC1,MYOC,VAMP3,BCL3,PRLH,TBX21,FGF20,ITGB4,DLD,CEBPE,TGM1,VCL,MAPK12,PLA2G3,LGALS1,MICALL1,HSCB,XBP1,PNPLA3,MYH9,UPK3A,RIPK3,PCK2,CYP24A1,AURKA,RELB,RSPH6A,CRX,RASIP1,LAMB1,ITGB8,LFNG,CDH23,MYF6,MYF5,CREBL2,FZD10,IFNG,FBXO5,HES1,ID2,CAMSAP2,HOXB5,HOXB7,PRRX1,FLT3,BBS9,WIPF3,BBS2,PIWIL1,SOX9,VASP,MKKS,GNGT1,RAC2,LIF,RAP1B,TDRD1,NECTIN2,APOE,ATXN10,ANGPTL6,LGALS3,PER2,H3-3B,HAPLN2,CATSPERB,KIDINS…	9606.ENSP00000013807,9606.ENSP00000037502,9606.ENSP00000054666,9606.ENSP00000164227,9606.ENSP00000165524,9606.ENSP00000177694,9606.ENSP00000180166,9606.ENSP00000200181,9606.ENSP00000205402,9606.ENSP00000206513,9606.ENSP00000206765,9606.ENSP00000211998,9606.ENSP00000215659,9606.ENSP00000215885,9606.ENSP00000215909,9606.ENSP00000215957,9606.ENSP00000216027,9606.ENSP00000216037,9606.ENSP00000216180,…
GO Process	GO:0035556	Intracellular signal transduction	310	1518	0.1	0.29	0.0323	PPP5C,AKAP11,BCL3,PPP1R15A,EPS8L1,TFAP4,MAPK12,XBP1,RHBDD3,RASL10A,RIPK3,PABPN1,EFS,KCTD9,RELB,CDKN1B,OAS3,ADTRP,SYF2,SORBS3,SOX9,NOP53,SGPP1,CDC42EP1,RAC2,BCL2L2,RAP1B,APOE,HRC,TRPM4,CHRM3,ERN2,MDM2,HTR2B,CAB39,TLR2,NDC80,DNAJA3,AJUBA,CELSR1,MARK4,MAP2K2,PRKCQ,GRIN2D,SELP,STK17B,DGKD,CUL3,ASB1,RASGRF2,PRKAR2B,CDH13,HUNK,SIK1,NUF2,RALB,ACKR3,GNA12,DOCK5,FER,STK32B,OTULIN,APP,ADCY8,BATF,TIAM1,KPNB…	9606.ENSP00000012443,9606.ENSP00000025301,9606.ENSP00000164227,9606.ENSP00000200453,9606.ENSP00000201647,9606.ENSP00000204517,9606.ENSP00000215659,9606.ENSP00000216037,9606.ENSP00000216085,9606.ENSP00000216101,9606.ENSP00000216274,9606.ENSP00000216727,9606.ENSP00000216733,9606.ENSP00000221200,9606.ENSP00000221452,9606.ENSP00000228872,9606.ENSP00000228928,9606.ENSP00000229583,9606.ENSP00000236273,…
GO Process	GO:0048519	Negative regulation of biological process	961	5313	0.05	0.28	0.0323	PGLYRP1,RANBP9,ERCC1,GPRC5A,MYOC,BOD1L1,VAMP3,CD22,LMCD1,BCL3,SPP2,TBX21,FGF20,CPB2,PPP1R15A,TFAP2C,SULT2B1,OTUB2,TFAP4,RGS17,FMO2,VCL,MAPK12,OSM,PLA2G3,PIK3IP1,XBP1,RHBDD3,MYH9,IL2RB,HDAC10,CTSG,GZMB,CGRRF1,RIN3,CHGA,APEX1,AURKA,RNF125,ACP5,ZNF263,MEFV,AGO2,RELB,DKKL1,TLE5,HAS1,RASIP1,TFPI2,ITGB8,LFNG,ASIC2,ABI3,WFS1,MYF6,CDKN1B,OAS3,FZD10,IL26,IFNG,ADTRP,FBXO5,LTF,HES1,ID2,TMEM59,PRDM2,SYF2,CAM…	9606.ENSP00000008938,9606.ENSP00000011619,9606.ENSP00000013807,9606.ENSP00000014914,9606.ENSP00000037502,9606.ENSP00000040738,9606.ENSP00000054666,9606.ENSP00000085219,9606.ENSP00000157600,9606.ENSP00000164227,9606.ENSP00000168148,9606.ENSP00000177694,9606.ENSP00000180166,9606.ENSP00000181383,9606.ENSP00000200453,9606.ENSP00000201031,9606.ENSP00000201586,9606.ENSP00000203664,9606.ENSP00000204517,…
GO Process	GO:0048583	Regulation of response to stimulus	729	3931	0.06	0.28	0.0323	CACNG3,PGLYRP1,RANBP9,PPP5C,ERCC1,GPRC5A,MYOC,CREB3L3,CD22,LMCD1,BCL3,TBX21,FGF20,CPB2,PPP1R15A,EPS8L1,OTUB2,RGS17,UNC13D,OSM,PLA2G3,LGALS2,LGALS1,PIK3IP1,ANKRD54,XBP1,RHBDD3,HDAC10,RIPK3,CTSG,RIN3,CHGA,AURKA,RNF125,ACP5,MEFV,DKKL1,TLE5,NKG7,CDC37,RASIP1,LAMB1,LFNG,CHN2,CCL1,CCL13,WFS1,OAS3,FZD10,IL26,IFNG,ADTRP,FBXO5,LTF,HES1,WDFY1,SLC8A2,TGFB3,PRRX1,SORBS3,GHSR,FLT3,BBS2,SOX9,INSIG2,MKKS,NCLN,N…	9606.ENSP00000005284,9606.ENSP00000008938,9606.ENSP00000011619,9606.ENSP00000012443,9606.ENSP00000013807,9606.ENSP00000014914,9606.ENSP00000037502,9606.ENSP00000078445,9606.ENSP00000085219,9606.ENSP00000157600,9606.ENSP00000164227,9606.ENSP00000177694,9606.ENSP00000180166,9606.ENSP00000181383,9606.ENSP00000200453,9606.ENSP00000201647,9606.ENSP00000203664,9606.ENSP00000206262,9606.ENSP00000207549,…
GO Component	GO:0005737	Cytoplasm	2088	12056	0.03	0.47	0.00022	FUCA2,CACNG3,TRAPPC6A,OSBPL7,PGLYRP1,CAMK1G,RANBP9,QPCTL,PPP5C,ERCC1,GPRC5A,HEBP1,AKAP11,MYOC,BOD1L1,VAMP3,GNA11,CREB3L3,ISOC2,CD22,ST6GALNAC1,LMCD1,NOX3,GOLGA5,BCL3,PRLH,SPP2,TIMM21,FGF20,MTMR7,FAM234B,PPP1R15A,TFAP2C,SULT2B1,EPS8L1,TFAP4,DLD,RGS17,HAUS4,OSGEP,TGM1,UNC13D,FMO2,DHPS,VCL,TMED1,MAPK12,SEC14L3,TCN2,PLA2G3,LGALS2,PDXP,LGALS1,SRRD,ANKRD54,MICALL1,HSCB,XBP1,MIOX,NIPSNAP1,ARSA,CABP7,PNP…	9606.ENSP00000002165,9606.ENSP00000005284,9606.ENSP00000006275,9606.ENSP00000007414,9606.ENSP00000008938,9606.ENSP00000009105,9606.ENSP00000011619,9606.ENSP00000012049,9606.ENSP00000012443,9606.ENSP00000013807,9606.ENSP00000014914,9606.ENSP00000014930,9606.ENSP00000025301,9606.ENSP00000037502,9606.ENSP00000040738,9606.ENSP00000054666,9606.ENSP00000078429,9606.ENSP00000078445,9606.ENSP00000085068,…	,9606.ENSP00000384183,9606.ENSP00000384222,9606.ENSP00000384367,9606.ENSP00000384400,9606.ENSP00000384421,9606.ENSP00000384477,9606.ENSP00000384515,9606.ENSP00000384517,9606.ENSP00000384564,9606.ENSP00000384570,9606.ENSP00000384651,9606.ENSP00000384690,9606.ENSP00000384848,9606.ENSP00000384932,9606.ENSP00000384949,9606.ENSP00000384966,9606.ENSP00000384996,9606.ENSP00000385055,9606.ENSP00000385096…
GO Component	GO:0120025	Plasma membrane bounded cell projection	449	2268	0.09	0.33	0.0131	CACNG3,CAMK1G,SLC7A9,MYOC,VAMP3,GNA11,EPS8L1,DLD,RGS17,PDXP,MYH9,TXN2,PVALB,RIN3,AURKA,MEFV,SLC6A2,AGO2,TULP2,SLC17A7,RSPH6A,CDH23,ASIC2,ABI3,WFS1,RSPH4A,SLC8A2,CAMSAP2,IFT43,CCDC170,TSHZ3,GHSR,BBS9,RAB22A,BBS2,SLC10A2,VASP,MKKS,LAMP5,ATG14,KIF17,GNGT1,GALR3,RAC2,ZC3H14,APOE,ATXN10,SNAP25,HAPLN2,CHRM3,CATSPERB,GRP,DZIP1,CHRND,HTR2B,CYP46A1,GLIS2,SLC9A3R1,AJUBA,QRICH2,MARK4,EEF2K,PHYH,WDR11,EPB41L…	9606.ENSP00000005284,9606.ENSP00000009105,9606.ENSP00000023064,9606.ENSP00000037502,9606.ENSP00000054666,9606.ENSP00000078429,9606.ENSP00000201647,9606.ENSP00000205402,9606.ENSP00000206262,9606.ENSP00000215904,9606.ENSP00000216181,9606.ENSP00000216185,9606.ENSP00000216200,9606.ENSP00000216487,9606.ENSP00000216911,9606.ENSP00000219596,9606.ENSP00000219833,9606.ENSP00000220592,9606.ENSP00000221399,…
GO Component	GO:0031981	Nuclear lumen	829	4526	0.06	0.28	0.0298	OSBPL7,RANBP9,PPP5C,ERCC1,GPRC5A,AKAP11,BOD1L1,CREB3L3,LMCD1,BCL3,ITGB4,TFAP2C,TFAP4,CEBPE,OSGEP,MAPK12,SF3A1,SEC14L3,HSCB,XBP1,RASL10A,MYH9,TXN2,ZBED4,HDAC10,CGRRF1,APEX1,PABPN1,PSME2,AURKA,CSTF1,ZNF500,MEFV,AGO2,CHRAC1,ZNF432,RELB,CLASRP,EPOR,USF2,TWISTNB,HBP1,LAP3,FRG1,MYF6,MYF5,CDKN1B,OAS3,FZD10,NUP107,KRR1,RSPH4A,FBXO5,HES1,WDFY1,ID2,PRDM2,SYF2,ADAT2,MED28,CPSF3,HOXB8,HOXB5,HOXB7,PRRX1,TSHZ3…	9606.ENSP00000007414,9606.ENSP00000011619,9606.ENSP00000012443,9606.ENSP00000013807,9606.ENSP00000014914,9606.ENSP00000025301,9606.ENSP00000040738,9606.ENSP00000078445,9606.ENSP00000157600,9606.ENSP00000164227,9606.ENSP00000200181,9606.ENSP00000201031,9606.ENSP00000204517,9606.ENSP00000206513,9606.ENSP00000206542,9606.ENSP00000215659,9606.ENSP00000215793,9606.ENSP00000215812,9606.ENSP00000216027,…
GO Component	GO:0042995	Cell projection	462	2379	0.08	0.29	0.0298	CACNG3,CAMK1G,SLC7A9,MYOC,VAMP3,GNA11,EPS8L1,DLD,RGS17,PDXP,MYH9,TXN2,PVALB,RIN3,AURKA,MEFV,SLC6A2,AGO2,TULP2,SLC17A7,RSPH6A,CDH23,ASIC2,ABI3,WFS1,RSPH4A,SLC8A2,CAMSAP2,IFT43,CCDC170,TSHZ3,GHSR,BBS9,RAB22A,BBS2,SLC10A2,VASP,MKKS,LAMP5,ATG14,KIF17,GNGT1,GALR3,RAC2,ZC3H14,APOE,ATXN10,SNAP25,HAPLN2,CHRM3,CATSPERB,GRP,DZIP1,CHRND,HTR2B,TLR2,CYP46A1,GLIS2,SLC9A3R1,AJUBA,QRICH2,MARK4,EEF2K,PHYH,WDR11,E…	9606.ENSP00000005284,9606.ENSP00000009105,9606.ENSP00000023064,9606.ENSP00000037502,9606.ENSP00000054666,9606.ENSP00000078429,9606.ENSP00000201647,9606.ENSP00000205402,9606.ENSP00000206262,9606.ENSP00000215904,9606.ENSP00000216181,9606.ENSP00000216185,9606.ENSP00000216200,9606.ENSP00000216487,9606.ENSP00000216911,9606.ENSP00000219596,9606.ENSP00000219833,9606.ENSP00000220592,9606.ENSP00000221399,…
Reactome	HSA-162582	Signal Transduction	495	2540	0.08	0.27	0.0406	RANBP9,PPP5C,HEBP1,VAMP3,UTS2,GNA11,NOX3,PRLH,FGF20,PPP1R15A,DLD,RGS17,VCL,MAPK12,MYH9,IL2RB,HDAC10,GZMB,PSME2,AGO2,LIN7B,TLE5,CDC37,EPOR,USF2,LAMB1,ITGB8,LFNG,CHN2,CCL1,CCL13,PDHX,CDKN1B,FZD10,NUP107,HES1,ID2,TMEM59,TGFB3,GHSR,FLT3,WIPF3,MC3R,SOX9,NUP85,FOSB,S1PR4,FFAR1,DLGAP5,PLEKHG3,GNG11,GNGT1,YWHAH,CDC42EP1,GALR3,RAC2,CMA1,NEDD8,RAP1B,LMAN1,APOE,RHPN2,RAMP1,H3-3B,CHRM3,KIDINS220,GRP,DZIP1,DT…	9606.ENSP00000011619,9606.ENSP00000012443,9606.ENSP00000014930,9606.ENSP00000054666,9606.ENSP00000054668,9606.ENSP00000078429,9606.ENSP00000159060,9606.ENSP00000165524,9606.ENSP00000180166,9606.ENSP00000200453,9606.ENSP00000205402,9606.ENSP00000206262,9606.ENSP00000211998,9606.ENSP00000215659,9606.ENSP00000216181,9606.ENSP00000216223,9606.ENSP00000216271,9606.ENSP00000216341,9606.ENSP00000216802,…
WikiPathways	WP5224	2q37 copy number variation syndrome	48	135	0.35	0.46	0.005	PRLH,SPP2,HES1,CYTH4,NEDD8,ILKAP,PER2,RAMP1,DGKD,RAB17,MLPH,HDAC4,ASB1,ITPK1,SEPTIN12,ACKR3,HES6,COL6A3,GBX2,UGT1A1,AGAP1,GYS1,RBM44,TRPM8,ESPNL,ARL4C,COPS8,MAP1LC3C,TRAF3IP1,ABCA1,PDX1,LRRFIP1,KLHL30,ASB18,SH3BP4,CYTH1,DISC1,IQCA1,HJURP,USP40,ERFE,HAMP,MROH2A,UBE2F,TWIST2,CYTH2,SCLY,CALM1	9606.ENSP00000165524,9606.ENSP00000168148,9606.ENSP00000232424,9606.ENSP00000248901,9606.ENSP00000250495,9606.ENSP00000254654,9606.ENSP00000254657,9606.ENSP00000254661,9606.ENSP00000264057,9606.ENSP00000264601,9606.ENSP00000264605,9606.ENSP00000264606,9606.ENSP00000264607,9606.ENSP00000267615,9606.ENSP00000268231,9606.ENSP00000272928,9606.ENSP00000272937,9606.ENSP00000295550,9606.ENSP00000302251,…
Monarch	EFO:0004747	Protein measurement	1129	5856	0.08	0.65	1.63e-07	TRAPPC6A,QPCTL,PPP5C,ERCC1,GPRC5A,HEBP1,SLC7A9,CA11,BCL3,GPATCH1,CPB2,FAM234B,PPP1R15A,SULT2B1,OTUB2,RGS17,UNC13D,SF3A1,TCN2,ANKRD54,HSCB,C22orf31,ARSA,CABP7,PNPLA3,MYH9,RIPK3,GZMB,RIN3,CHGA,CYP24A1,AURKA,AGO2,TULP2,RELB,CLASRP,PPP1R37,CKM,RSPH6A,TLE5,EBI3,ICAM5,CDC37,RAB3D,EPOR,RASIP1,USF2,CHN2,SNX8,CDH23,ASIC2,WFS1,PDHX,SLC25A3,OAS3,LTF,CAMSAP2,NEK9,HOXB7,CCDC170,PRRX1,POLK,FLT3,ATP7B,ZC3H13,RS…	9606.ENSP00000006275,9606.ENSP00000012049,9606.ENSP00000012443,9606.ENSP00000013807,9606.ENSP00000014914,9606.ENSP00000014930,9606.ENSP00000023064,9606.ENSP00000084798,9606.ENSP00000164227,9606.ENSP00000170564,9606.ENSP00000181383,9606.ENSP00000197268,9606.ENSP00000200453,9606.ENSP00000201586,9606.ENSP00000203664,9606.ENSP00000206262,9606.ENSP00000207549,9606.ENSP00000215793,9606.ENSP00000215838,…
Monarch	EFO:0000719	Temporal measurement	316	1351	0.16	0.65	5.32e-06	PPP5C,BOD1L1,GPATCH1,ARSA,KCTD9,RAB3D,LAMB1,ITGB8,CHN2,ATE1,ASIC2,WFS1,PRDM2,SLC19A2,FLT3,BBS9,MC3R,PEPD,PIWIL1,KIF17,DAD1,IGSF21,EXOC3L2,APOE,ZC3H4,EFR3A,RAMP1,MICAL2,UNC79,SP110,GMPR,RIMBP2,TWSG1,SMAD7,YY1,CREBBP,CELSR1,MOV10L1,MARK4,SORCS1,DDX25,PDZRN3,MECOM,ADD1,OLFM2,MSH3,PELI2,FAM181A,PMM2,CDH13,ZCCHC2,NTN5,PRDM16,LRIG1,OTULINL,DLC1,GNRH1,DOCK5,LRRC4C,FER,ZNF385D,GLT1D1,FLT1,SYCP2L,ANKH,C10…	9606.ENSP00000012443,9606.ENSP00000040738,9606.ENSP00000170564,9606.ENSP00000216124,9606.ENSP00000221200,9606.ENSP00000222120,9606.ENSP00000222399,9606.ENSP00000222573,9606.ENSP00000222792,9606.ENSP00000224652,9606.ENSP00000225823,9606.ENSP00000226760,9606.ENSP00000235372,9606.ENSP00000236137,9606.ENSP00000241453,9606.ENSP00000242067,9606.ENSP00000243911,9606.ENSP00000244137,9606.ENSP00000245255,…
Monarch	EFO:0004298	Cardiovascular measurement	507	2378	0.12	0.62	5.32e-06	OSBPL7,BCL3,UNC13D,VCL,ARSA,PNPLA3,RIN3,RELB,CLASRP,PPP1R37,CKM,RSPH6A,CDC37,RAB3D,RASIP1,SNX8,ASIC2,ABI3,PUS3,C1orf21,SLC19A2,CAMSAP2,HOXB7,CCDC170,POLK,FLT3,RSRP1,RAB22A,PEPD,ATXN1,SH3TC1,BBS2,INSIG2,SYMPK,PDCD2L,KIF17,GNG11,SEZ6L,QTRT1,LMAN1,NALCN,SEC14L5,EXOC3L2,NECTIN2,APOE,YIPF2,ZC3H4,EIF3G,GSE1,EMILIN2,H3-3B,CHRM3,MICAL2,PEBP4,LAMC1,GMPR,LPIN2,NDC80,SCARB1,MTUS1,SMAD7,YY1,CREBBP,DNAJA3,MLY…	9606.ENSP00000007414,9606.ENSP00000164227,9606.ENSP00000207549,9606.ENSP00000211998,9606.ENSP00000216124,9606.ENSP00000216180,9606.ENSP00000216487,9606.ENSP00000221452,9606.ENSP00000221455,9606.ENSP00000221462,9606.ENSP00000221476,9606.ENSP00000221538,9606.ENSP00000222005,9606.ENSP00000222120,9606.ENSP00000222145,9606.ENSP00000222990,9606.ENSP00000225823,9606.ENSP00000225941,9606.ENSP00000227474,…
Monarch	EFO:0005278	Cardiovascular disease biomarker measurement	475	2228	0.12	0.61	1.03e-05	OSBPL7,BCL3,UNC13D,ARSA,PNPLA3,RIN3,RELB,CLASRP,PPP1R37,RSPH6A,CDC37,RAB3D,RASIP1,SNX8,ASIC2,ABI3,PUS3,C1orf21,SLC19A2,CAMSAP2,HOXB7,CCDC170,POLK,FLT3,RSRP1,PEPD,ATXN1,SH3TC1,BBS2,INSIG2,SYMPK,PDCD2L,KIF17,GNG11,SEZ6L,QTRT1,LMAN1,SEC14L5,EXOC3L2,NECTIN2,APOE,YIPF2,ZC3H4,EIF3G,GSE1,EMILIN2,H3-3B,CHRM3,MICAL2,PEBP4,LAMC1,GMPR,LPIN2,NDC80,SCARB1,MTUS1,SMAD7,YY1,CREBBP,DNAJA3,MLYCD,GNAO1,CELSR1,PGS1,…	9606.ENSP00000007414,9606.ENSP00000164227,9606.ENSP00000207549,9606.ENSP00000216124,9606.ENSP00000216180,9606.ENSP00000216487,9606.ENSP00000221452,9606.ENSP00000221455,9606.ENSP00000221462,9606.ENSP00000221538,9606.ENSP00000222005,9606.ENSP00000222120,9606.ENSP00000222145,9606.ENSP00000222990,9606.ENSP00000225823,9606.ENSP00000225941,9606.ENSP00000227474,9606.ENSP00000235307,9606.ENSP00000236137,…
Monarch	EFO:0005105	Lipid or lipoprotein measurement	519	2526	0.11	0.53	0.00011	SLC7A2,TRAPPC6A,QPCTL,PPP5C,ERCC1,UTS2,BCL3,RGS17,UNC13D,PLA2G3,C22orf31,PNPLA3,CYP24A1,ZNF432,RELB,CLASRP,PPP1R37,RSPH6A,CRX,CDC37,RAB3D,RASIP1,CHN2,SNX8,ATE1,ABI3,WFS1,OAS3,IFT43,HOXB7,CCDC170,PRRX1,POLK,FLT3,RSRP1,PEPD,SH3TC1,BBS2,INSIG2,SYMPK,KIF17,SEZ6L,QTRT1,EXOC3L2,NECTIN2,APOE,YIPF2,ZC3H4,EIF3G,PKDREJ,GSE1,ILKAP,H3-3B,CHRM3,MICAL2,SDS,LAMC1,COG3,LPIN2,RIMBP2,SCARB1,MGRN1,DNAJA3,MLYCD,GNAO…	9606.ENSP00000004531,9606.ENSP00000006275,9606.ENSP00000012049,9606.ENSP00000012443,9606.ENSP00000013807,9606.ENSP00000054668,9606.ENSP00000164227,9606.ENSP00000206262,9606.ENSP00000207549,9606.ENSP00000215885,9606.ENSP00000216071,9606.ENSP00000216180,9606.ENSP00000216862,9606.ENSP00000221315,9606.ENSP00000221452,9606.ENSP00000221455,9606.ENSP00000221462,9606.ENSP00000221538,9606.ENSP00000221996,…
Monarch	EFO:0006514	Alzheimers disease biomarker measurement	118	413	0.25	0.6	0.00016	BCL3,SF3A1,RELB,CLASRP,PPP1R37,CDH23,ASIC2,ATXN1,EXOC3L2,NECTIN2,APOE,ZC3H4,CHRM3,TTC5,MARK4,DDX25,PPARGC1A,BCAM,GEMIN7,PRDM16,LIMD1,DLC1,LRRC4C,ZNF385D,STK32B,TEKT5,OTULIN,APP,CDCP1,FYCO1,STK32C,RAG1,TMX3,EVA1C,TBC1D16,KCNK10,SHQ1,NKPD1,TRAPPC12,PHACTR1,TRDN,TBC1D22A,LUZP2,CLPTM1,CDC42EP4,ATP13A4,MAK,C5AR1,ZNF536,CCRL2,SYN3,RBM23,CCDC102B,CASS4,ARHGEF2,ALPK2,MOK,PRKN,ADAMTS4,ACKR1,CADM3,IFI16,GO…	9606.ENSP00000164227,9606.ENSP00000215793,9606.ENSP00000221452,9606.ENSP00000221455,9606.ENSP00000221462,9606.ENSP00000224721,9606.ENSP00000225823,9606.ENSP00000244769,9606.ENSP00000252482,9606.ENSP00000252483,9606.ENSP00000252486,9606.ENSP00000253048,9606.ENSP00000255380,9606.ENSP00000258821,9606.ENSP00000262891,9606.ENSP00000263576,9606.ENSP00000264867,9606.ENSP00000270233,9606.ENSP00000270257,…
Monarch	EFO:0004529	Lipid measurement	492	2400	0.11	0.51	0.00024	SLC7A2,TRAPPC6A,QPCTL,PPP5C,UTS2,BCL3,RGS17,UNC13D,PLA2G3,C22orf31,PNPLA3,CYP24A1,ZNF432,RELB,CLASRP,PPP1R37,RSPH6A,CRX,CDC37,RAB3D,RASIP1,CHN2,SNX8,ATE1,ABI3,WFS1,OAS3,IFT43,HOXB7,CCDC170,PRRX1,POLK,FLT3,RSRP1,PEPD,SH3TC1,BBS2,INSIG2,SYMPK,KIF17,SEZ6L,QTRT1,EXOC3L2,NECTIN2,APOE,YIPF2,ZC3H4,EIF3G,PKDREJ,GSE1,ILKAP,H3-3B,CHRM3,MICAL2,SDS,LAMC1,COG3,RIMBP2,SCARB1,MGRN1,DNAJA3,MLYCD,GNAO1,HPN,CELSR1…	9606.ENSP00000004531,9606.ENSP00000006275,9606.ENSP00000012049,9606.ENSP00000012443,9606.ENSP00000054668,9606.ENSP00000164227,9606.ENSP00000206262,9606.ENSP00000207549,9606.ENSP00000215885,9606.ENSP00000216071,9606.ENSP00000216180,9606.ENSP00000216862,9606.ENSP00000221315,9606.ENSP00000221452,9606.ENSP00000221455,9606.ENSP00000221462,9606.ENSP00000221538,9606.ENSP00000221996,9606.ENSP00000222005,…
Monarch	EFO:0004464	Brain measurement	266	1174	0.15	0.51	0.00036	RGS17,SF3A1,FAM118A,RIN3,CDH23,ASIC2,TCEANC2,C1orf21,SLC8A2,BBS9,PEPD,BBS2,TBPL2,KIF17,SEC14L5,NECTIN2,APOE,ATXN10,RHPN2,EMILIN2,TRIM47,CHRM3,CATSPERB,PEBP4,PCNX2,BTBD16,TEP1,CDH20,CELSR1,QRICH2,MOV10L1,PALD1,KIF1B,NGEF,MECOM,COL5A3,PPARGC1A,RAD18,RASGRF2,SEMA3A,METTL21C,CDH13,TRIM65,PRDM16,ACKR3,GNA12,DOCK5,LRRC4C,SLC1A2,SLC13A3,ZNF385D,EPHA4,ZIC1,TMPRSS15,ADCY8,TIAM1,NBL1,IGF2BP1,SIM2,COL6A3,KR…	9606.ENSP00000206262,9606.ENSP00000215793,9606.ENSP00000216214,9606.ENSP00000216487,9606.ENSP00000224721,9606.ENSP00000225823,9606.ENSP00000234827,9606.ENSP00000235307,9606.ENSP00000236877,9606.ENSP00000242067,9606.ENSP00000244137,9606.ENSP00000245157,9606.ENSP00000247219,9606.ENSP00000247986,9606.ENSP00000251170,9606.ENSP00000252483,9606.ENSP00000252486,9606.ENSP00000252934,9606.ENSP00000254260,…
Monarch	EFO:0004586	Complete blood cell count	561	2849	0.09	0.42	0.0019	PPP5C,GPRC5A,HEBP1,CA11,LMCD1,BCL3,TBX21,TFAP4,CEBPE,SF3A1,MICALL1,PNPLA3,MYH9,IL2RB,RIN3,PABPN1,KCTD9,RSPH6A,TLE5,CCDC9,LIM2,ICAM5,CDC37,EPOR,RASIP1,ITGB8,HBP1,SNX8,CDH23,TBC1D12,GALK1,CDKN1B,ADTRP,CCDC170,FLT3,BBS9,WIPF3,RSRP1,PEPD,ATXN1,PIWIL1,SYMPK,S1PR4,NCLN,TRAP1,ATG14,TBPL2,RAC2,NEDD8,CORO7,SEC14L5,KIAA0930,EXOC3L2,NECTIN2,APOE,XPO7,ZC3H4,GSE1,APCS,CHRM3,MICAL2,UNC79,CATSPERB,PEBP4,KIDINS2…	9606.ENSP00000012443,9606.ENSP00000014914,9606.ENSP00000014930,9606.ENSP00000084798,9606.ENSP00000157600,9606.ENSP00000164227,9606.ENSP00000177694,9606.ENSP00000204517,9606.ENSP00000206513,9606.ENSP00000215793,9606.ENSP00000215957,9606.ENSP00000216180,9606.ENSP00000216181,9606.ENSP00000216223,9606.ENSP00000216487,9606.ENSP00000216727,9606.ENSP00000221200,9606.ENSP00000221538,9606.ENSP00000221561,…
Monarch	EFO:0004303	Vital signs	273	1265	0.13	0.39	0.0054	SLC7A2,TNFRSF17,GNA11,RGS17,UNC13D,VCL,HSCB,C22orf31,RIN3,RASIP1,CDKN1B,C1orf21,HOXB7,SORBS3,POLK,HAUS3,PEPD,ATXN1,SLC10A2,SYMPK,GNG11,NEDD8,CORO7,EXOC3L2,APOE,GSE1,MICAL2,LAMC1,GMPR,GPATCH2L,PSMD11,GNAO1,CDH20,CELSR1,MARK4,TFCP2L1,KAT2B,HDAC4,MECOM,ITPK1,CDH13,GAREM1,TTYH2,PRDM16,MEF2D,LRIG1,LIMD1,FER,CDC123,KCNE4,GJA1,ACOX1,ADCY9,GUCY1A1,ENPP6,DCBLD1,C14orf93,CYYR1,EVA1C,RUNX1,AFAP1L2,RGL1,MN1,…	9606.ENSP00000004531,9606.ENSP00000053243,9606.ENSP00000078429,9606.ENSP00000206262,9606.ENSP00000207549,9606.ENSP00000211998,9606.ENSP00000216027,9606.ENSP00000216071,9606.ENSP00000216487,9606.ENSP00000222145,9606.ENSP00000228872,9606.ENSP00000235307,9606.ENSP00000239165,9606.ENSP00000240123,9606.ENSP00000241436,9606.ENSP00000243706,9606.ENSP00000244137,9606.ENSP00000244769,9606.ENSP00000245312,…
Monarch	EFO:0004870	Sleep measurement	199	868	0.15	0.4	0.0054	BCL3,RGS17,FAM118A,USP31,CLASRP,RASIP1,ATE1,ASIC2,ADAT2,TSHZ3,GHSR,QTRT1,ZC3H14,NALCN,NECTIN2,APOE,PER2,HECW2,SCARB1,GNAO1,PGS1,LAMC2,HDAC4,OLFM2,RAD18,CDH6,RASGRF2,CPEB3,CDH13,RHBDL3,CDH2,ZCCHC2,BOC,ZNF385D,GPR26,NMNAT2,HMGCR,HTR6,KPNB1,IGF2BP1,USP24,TMCO4,DOCK6,KCNT2,COG5,TMEM132B,CACNG2,PRR15L,RGL1,CAMTA1,AGAP1,NUP93,CTBP2,BAIAP2,GLYR1,MAMSTR,AATK,FAM193A,PHACTR1,GRIN2A,CHST15,UNC5B,CLPTM1,PCG…	9606.ENSP00000164227,9606.ENSP00000206262,9606.ENSP00000216214,9606.ENSP00000219689,9606.ENSP00000221455,9606.ENSP00000222145,9606.ENSP00000224652,9606.ENSP00000225823,9606.ENSP00000237283,9606.ENSP00000240587,9606.ENSP00000241256,9606.ENSP00000250237,9606.ENSP00000251038,9606.ENSP00000251127,9606.ENSP00000252483,9606.ENSP00000252486,9606.ENSP00000254657,9606.ENSP00000260983,9606.ENSP00000261693,…
Monarch	EFO:0006848	Mental or behavioural disorder biomarker	337	1615	0.11	0.39	0.0054	PPP5C,TARBP1,BCL3,TIMM21,SF3A1,MYH9,IL2RB,PCK2,AGO2,RELB,CLASRP,PPP1R37,RASIP1,CHN2,CDH23,ASIC2,ADTRP,TCEANC2,IFT43,CCDC170,TSHZ3,HAUS3,ATXN1,BBS2,NUP85,SEC14L5,EXOC3L2,NECTIN2,APOE,ZC3H4,CHRM3,MICAL2,PEBP4,TTC5,ENOX1,MLYCD,GNAO1,IMPAD1,PHLPP1,MARK4,DDX25,MECOM,PI4K2B,PPARGC1A,RASGRF2,CDH13,ZCCHC2,BCAM,GEMIN7,PRDM16,LIMD1,ADAMTS16,IQGAP2,GNA12,DLC1,BIN3,LRRC4C,ZNF385D,EPHA4,KCNE4,FLT1,STK32B,TEKT…	9606.ENSP00000012443,9606.ENSP00000040877,9606.ENSP00000164227,9606.ENSP00000169551,9606.ENSP00000215793,9606.ENSP00000216181,9606.ENSP00000216223,9606.ENSP00000216780,9606.ENSP00000220592,9606.ENSP00000221452,9606.ENSP00000221455,9606.ENSP00000221462,9606.ENSP00000222145,9606.ENSP00000222792,9606.ENSP00000224721,9606.ENSP00000225823,9606.ENSP00000229583,9606.ENSP00000234827,9606.ENSP00000238628,…
Monarch	EFO:0004611	Low density lipoprotein cholesterol measurement	151	624	0.18	0.4	0.0056	BCL3,PNPLA3,RELB,CLASRP,PPP1R37,RSPH6A,CDC37,RAB3D,RASIP1,SNX8,HOXB7,CCDC170,POLK,RSRP1,SH3TC1,INSIG2,SYMPK,QTRT1,EXOC3L2,NECTIN2,APOE,YIPF2,ZC3H4,EIF3G,H3-3B,SCARB1,MLYCD,PGS1,MARK4,DCPS,GPAM,PRKAR2B,TRIM65,DMWD,BCAM,BOC,USP6NL,SCAF4,HMGCR,KPNB1,PKNOX1,USP24,DOCK6,COG5,ZNF296,UGT1A1,PPP4R4,FGB,ATG4D,FUT1,AGPAT4,GCNT4,OPA3,NKPD1,MAMSTR,CARM1,SRPRA,BRWD1,FBLN1,MRPL12,CLPTM1,SKAP1,RGS12,TRIM2,RNF17…	9606.ENSP00000164227,9606.ENSP00000216180,9606.ENSP00000221452,9606.ENSP00000221455,9606.ENSP00000221462,9606.ENSP00000221538,9606.ENSP00000222005,9606.ENSP00000222120,9606.ENSP00000222145,9606.ENSP00000222990,9606.ENSP00000239165,9606.ENSP00000239374,9606.ENSP00000241436,9606.ENSP00000243189,9606.ENSP00000245105,9606.ENSP00000245787,9606.ENSP00000245934,9606.ENSP00000250237,9606.ENSP00000252482,…
Monarch	EFO:0004302	Anthropometric measurement	802	4304	0.06	0.36	0.0068	CACNG3,OSBPL7,QPCTL,HEBP1,UTS2,GNA11,CREB3L3,LMCD1,FAM234B,RGS17,CCDC80,TGM1,UNC13D,MICALL1,CABP7,MYH9,FAM118A,CERK,RIN3,PABPN1,SLC6A2,AGO2,KCTD9,CCDC9,HAS1,RASIP1,LAMB1,ITGB8,CHN2,CDH23,TBC1D12,ASIC2,CDKN1B,C1orf21,MED28,IFT43,TGFB3,HOXB5,CCDC170,PRRX1,GHSR,POLK,FLT3,BBS9,ATP7B,ZC3H13,HAUS3,PEPD,ATXN1,NUP85,SYMPK,NCLN,TRAP1,GNGT1,QTRT1,BCL2L2,RAP1B,ZC3H14,NALCN,CORO7,NCAPG,EXOC3L2,NECTIN2,APOE,X…	9606.ENSP00000005284,9606.ENSP00000007414,9606.ENSP00000012049,9606.ENSP00000014930,9606.ENSP00000054668,9606.ENSP00000078429,9606.ENSP00000078445,9606.ENSP00000157600,9606.ENSP00000197268,9606.ENSP00000206262,9606.ENSP00000206423,9606.ENSP00000206765,9606.ENSP00000207549,9606.ENSP00000215957,9606.ENSP00000216144,9606.ENSP00000216181,9606.ENSP00000216214,9606.ENSP00000216264,9606.ENSP00000216487,…
Monarch	EFO:0004503	Hematological measurement	849	4592	0.06	0.35	0.0083	PPP5C,GPRC5A,HEBP1,SLC7A9,CA11,CD22,LMCD1,BCL3,TBX21,CPB2,PPP1R15A,TFAP4,RGS17,CEBPE,TGM1,UNC13D,DHPS,OSM,SF3A1,PDXP,MICALL1,HSCB,RASL10A,PNPLA3,MYH9,IL2RB,RIPK3,RIN3,PABPN1,AURKA,AGO2,KCTD9,RSPH6A,TLE5,CCDC9,LIM2,ICAM5,CDC37,EPOR,RASIP1,USF2,ITGB8,HBP1,LFNG,SNX8,ATE1,CDH23,TBC1D12,GALK1,ASIC2,WFS1,CDKN1B,ADTRP,WDFY1,CCDC170,POLK,FLT3,BBS9,WIPF3,ATP7B,RSRP1,PEPD,ATXN1,PIWIL1,SYMPK,S1PR4,NCLN,TRAP…	9606.ENSP00000012443,9606.ENSP00000014914,9606.ENSP00000014930,9606.ENSP00000023064,9606.ENSP00000084798,9606.ENSP00000085219,9606.ENSP00000157600,9606.ENSP00000164227,9606.ENSP00000177694,9606.ENSP00000181383,9606.ENSP00000200453,9606.ENSP00000204517,9606.ENSP00000206262,9606.ENSP00000206513,9606.ENSP00000206765,9606.ENSP00000207549,9606.ENSP00000210060,9606.ENSP00000215781,9606.ENSP00000215793,…
Monarch	EFO:0004324	Body weights and measures	769	4122	0.07	0.35	0.0086	CACNG3,OSBPL7,QPCTL,HEBP1,UTS2,GNA11,CREB3L3,LMCD1,FAM234B,RGS17,CCDC80,TGM1,UNC13D,MICALL1,CABP7,MYH9,FAM118A,CERK,RIN3,PABPN1,SLC6A2,AGO2,KCTD9,CCDC9,RASIP1,LAMB1,ITGB8,CHN2,CDH23,ASIC2,CDKN1B,C1orf21,MED28,IFT43,TGFB3,HOXB5,PRRX1,GHSR,POLK,FLT3,BBS9,ATP7B,ZC3H13,HAUS3,PEPD,ATXN1,NUP85,SYMPK,NCLN,TRAP1,GNGT1,QTRT1,BCL2L2,RAP1B,ZC3H14,NALCN,CORO7,NCAPG,EXOC3L2,NECTIN2,APOE,XPO7,ATXN10,ZC3H4,SLC7…	9606.ENSP00000005284,9606.ENSP00000007414,9606.ENSP00000012049,9606.ENSP00000014930,9606.ENSP00000054668,9606.ENSP00000078429,9606.ENSP00000078445,9606.ENSP00000157600,9606.ENSP00000197268,9606.ENSP00000206262,9606.ENSP00000206423,9606.ENSP00000206765,9606.ENSP00000207549,9606.ENSP00000215957,9606.ENSP00000216144,9606.ENSP00000216181,9606.ENSP00000216214,9606.ENSP00000216264,9606.ENSP00000216487,…
Monarch	EFO:0004339	Body height	418	2091	0.1	0.36	0.0088	HEBP1,UTS2,LMCD1,FAM234B,RGS17,CCDC80,TGM1,MYH9,CERK,PABPN1,AGO2,KCTD9,CCDC9,RASIP1,ITGB8,ASIC2,CDKN1B,C1orf21,MED28,IFT43,TGFB3,PRRX1,GHSR,BBS9,ZC3H13,HAUS3,PEPD,SYMPK,NCLN,BCL2L2,RAP1B,ZC3H14,NALCN,NCAPG,APOE,XPO7,ATXN10,ZC3H4,PER2,UNC79,CATSPERB,PEBP4,NMBR,LAMC1,EIF4E2,GALC,CRISPLD2,MLYCD,HPN,PGS1,MARK4,MAP2K2,DCPS,KIF1B,IL11,MECOM,ICAM1,OLFM2,RAD18,FAM184B,CDH6,GPAM,PATZ1,NOP9,PELI2,ITPK1,TRI…	9606.ENSP00000014930,9606.ENSP00000054668,9606.ENSP00000157600,9606.ENSP00000197268,9606.ENSP00000206262,9606.ENSP00000206423,9606.ENSP00000206765,9606.ENSP00000216181,9606.ENSP00000216264,9606.ENSP00000216727,9606.ENSP00000220592,9606.ENSP00000221200,9606.ENSP00000221922,9606.ENSP00000222145,9606.ENSP00000222573,9606.ENSP00000225823,9606.ENSP00000228872,9606.ENSP00000235307,9606.ENSP00000237380,…
Monarch	EFO:0004574	Total cholesterol measurement	124	497	0.19	0.38	0.0088	TRAPPC6A,BCL3,PNPLA3,RELB,CLASRP,PPP1R37,RSPH6A,RAB3D,SNX8,HOXB7,CCDC170,PRRX1,POLK,FLT3,RSRP1,INSIG2,SYMPK,QTRT1,EXOC3L2,NECTIN2,APOE,ZC3H4,H3-3B,SCARB1,MLYCD,PGS1,MARK4,GPAM,ITPK1,DYM,DMWD,BCAM,RPS11,PID1,SCAF4,HMGCR,KPNB1,PKNOX1,USP24,DOCK6,UGT1A1,PPP4R4,FGB,ATG4D,FUT1,AGPAT4,GCNT4,FMN2,NKPD1,GRHL1,CARM1,SRPRA,ST6GALNAC3,BRWD1,MRPL12,EDARADD,CLPTM1,SKAP1,RGS12,TRIM2,SMARCA4,DOK7,SAMM50,DNM3,ZN…	9606.ENSP00000006275,9606.ENSP00000164227,9606.ENSP00000216180,9606.ENSP00000221452,9606.ENSP00000221455,9606.ENSP00000221462,9606.ENSP00000221538,9606.ENSP00000222120,9606.ENSP00000222990,9606.ENSP00000239165,9606.ENSP00000239374,9606.ENSP00000239461,9606.ENSP00000241436,9606.ENSP00000241453,9606.ENSP00000243189,9606.ENSP00000245787,9606.ENSP00000245934,9606.ENSP00000250237,9606.ENSP00000252482,…
Monarch	EFO:0004615	Apolipoprotein B measurement	95	360	0.22	0.36	0.0135	TRAPPC6A,ERCC1,BCL3,RELB,CLASRP,PPP1R37,RAB3D,SNX8,RSRP1,INSIG2,SYMPK,QTRT1,EXOC3L2,NECTIN2,APOE,YIPF2,EIF3G,SCARB1,MLYCD,PGS1,MARK4,NOVA2,DMWD,BCAM,RPS11,SCAF4,HMGCR,USP24,DOCK6,ZNF296,PPP4R4,NUP93,ATG4D,FUT1,AGPAT4,GCNT4,OPA3,NKPD1,CARM1,SRPRA,BRWD1,CLPTM1,PTK2,SMARCA4,HTT,SYNE2,PPP1R13L,OSGIN1,SCCPDH,GALNT2,MAN1C1,MACO1,CCDC93,VLDLR,NYNRIN,DNM2,RPH3A,ERCC2,TIRAP,FDX2,C19orf38,CERT1,CEACAM19,IG…	9606.ENSP00000006275,9606.ENSP00000013807,9606.ENSP00000164227,9606.ENSP00000221452,9606.ENSP00000221455,9606.ENSP00000221462,9606.ENSP00000222120,9606.ENSP00000222990,9606.ENSP00000243189,9606.ENSP00000245787,9606.ENSP00000245934,9606.ENSP00000250237,9606.ENSP00000252482,9606.ENSP00000252483,9606.ENSP00000252486,9606.ENSP00000253031,9606.ENSP00000253108,9606.ENSP00000261693,9606.ENSP00000262430,…
Monarch	EFO:0000246	Age	170	745	0.15	0.34	0.0165	PPP5C,BOD1L1,KCTD9,RAB3D,LAMB1,ITGB8,CHN2,ATE1,PRDM2,FLT3,MC3R,PEPD,PIWIL1,APOE,ZC3H4,MICAL2,UNC79,MOV10L1,DDX25,OLFM2,FAM181A,CDH13,ZCCHC2,NTN5,OTULINL,DLC1,GNRH1,LRRC4C,GLT1D1,FLT1,SYCP2L,C10orf90,TIAM1,FCER1G,WNT4,SLX4,KRTCAP2,ZNF407,FGB,CAMTA1,RPTOR,AGAP1,TBC1D16,ADAM17,BRSK1,PDE7B,ZNF483,CTBP2,DLGAP1,TSPAN16,TMEM150B,NT5DC1,NRIP1,COL10A1,GRIK1,TASOR2,BRWD1,NPLOC4,SELE,OSBP2,EYA2,WDR25,FGG,RE…	9606.ENSP00000012443,9606.ENSP00000040738,9606.ENSP00000221200,9606.ENSP00000222120,9606.ENSP00000222399,9606.ENSP00000222573,9606.ENSP00000222792,9606.ENSP00000224652,9606.ENSP00000235372,9606.ENSP00000241453,9606.ENSP00000243911,9606.ENSP00000244137,9606.ENSP00000245255,9606.ENSP00000252486,9606.ENSP00000253048,9606.ENSP00000256194,9606.ENSP00000256339,9606.ENSP00000262794,9606.ENSP00000263576,…
Monarch	EFO:0008328	Chronotype measurement	89	334	0.22	0.35	0.0165	RGS17,FAM118A,USP31,ATE1,ASIC2,ADAT2,TSHZ3,GHSR,ZC3H14,PER2,HECW2,GNAO1,LAMC2,HDAC4,RAD18,CPEB3,RHBDL3,ZCCHC2,GPR26,NMNAT2,HTR6,TMCO4,KCNT2,RGL1,CAMTA1,CTBP2,FAM193A,PHACTR1,UNC5B,PCGF5,SKAP1,RERE,CAV3,USP7,ESR2,AUTS2,MAGI2,AK5,ZNF536,GRM7,TOX,RGS7,PDE10A,MTRF1L,NTNG1,PIGK,TRAF3IP1,NEK6,DENND1A,PCDH15,MAP3K20,DNAJC16,KAZN,GPC6,ZFAT,PLCB4,HIVEP1,TMEM170B,KCNIP4,VTI1A,CBX1,CALN1,PDE1C,UBE2E2,TTC28,…	9606.ENSP00000206262,9606.ENSP00000216214,9606.ENSP00000219689,9606.ENSP00000224652,9606.ENSP00000225823,9606.ENSP00000237283,9606.ENSP00000240587,9606.ENSP00000241256,9606.ENSP00000251038,9606.ENSP00000254657,9606.ENSP00000260983,9606.ENSP00000262494,9606.ENSP00000264144,9606.ENSP00000264606,9606.ENSP00000264926,9606.ENSP00000265997,9606.ENSP00000269051,9606.ENSP00000269499,9606.ENSP00000284674,…
Monarch	EFO:0009268	Family history of Alzheimer’s disease	29	68	0.42	0.38	0.0177	BCL3,RELB,CLASRP,PPP1R37,EXOC3L2,NECTIN2,APOE,MARK4,BCAM,GEMIN7,APP,NKPD1,CLPTM1,CASS4,ALPK2,ADAMTS4,CEACAM19,IGSF23,BLOC1S3,PVR,BHMG1,INPP5D,TOMM40,SLC24A4,APOC1,APOC2,APOC4,CEACAM20,CBLC	9606.ENSP00000164227,9606.ENSP00000221452,9606.ENSP00000221455,9606.ENSP00000221462,9606.ENSP00000252482,9606.ENSP00000252483,9606.ENSP00000252486,9606.ENSP00000262891,9606.ENSP00000270233,9606.ENSP00000270257,9606.ENSP00000284981,9606.ENSP00000321976,9606.ENSP00000336994,9606.ENSP00000353462,9606.ENSP00000354991,9606.ENSP00000356975,9606.ENSP00000384887,9606.ENSP00000385592,9606.ENSP00000393840,…
Monarch	EFO:0004311	Heart function measurement	169	747	0.15	0.32	0.0223	ARSA,RIN3,ASIC2,PUS3,C1orf21,SLC19A2,CCDC170,POLK,PDCD2L,GNG11,LMAN1,EMILIN2,MICAL2,GMPR,LPIN2,NDC80,MTUS1,SMAD7,CREBBP,CELSR1,NOVA2,PDZRN3,KLKB1,PPARGC1A,SEMA3A,ITPK1,CDH13,GAREM1,PRDM16,MEF2D,LRIG1,SFRP2,DLC1,DOCK5,HABP2,LRRC4C,FER,GJA1,STK32B,TAFA4,KRTCAP2,COG5,CYYR1,GALR1,RGL1,MN1,CAMTA1,LDB2,CTNND2,TBC1D16,ADCY4,BAIAP2,DLGAP1,SLC9A9,VGLL2,LSMEM1,MKLN1,GRHL1,CASKIN2,NRIP1,IL25,PHACTR1,FBLN1,T…	9606.ENSP00000216124,9606.ENSP00000216487,9606.ENSP00000225823,9606.ENSP00000227474,9606.ENSP00000235307,9606.ENSP00000236137,9606.ENSP00000239374,9606.ENSP00000241436,9606.ENSP00000246535,9606.ENSP00000248564,9606.ENSP00000251047,9606.ENSP00000254528,9606.ENSP00000256194,9606.ENSP00000259727,9606.ENSP00000261596,9606.ENSP00000261597,9606.ENSP00000262102,9606.ENSP00000262158,9606.ENSP00000262367,…
Monarch	EFO:0004557	Population measurement	142	607	0.16	0.32	0.0223	TCN2,RIN3,CHN2,TBC1D12,ASIC2,POLK,ATXN1,IGSF21,APOE,EFR3A,CHRM3,BTBD16,SCARB1,TWSG1,CREBBP,CRISPLD2,TIMP2,MECOM,DNAH5,ITPK1,CDH13,ADAMTS16,IQGAP2,DLC1,SLC13A3,ZNF385D,GLT1D1,TEKT5,ARHGAP17,ADCY9,RUNX1,COL22A1,ZCCHC4,ANKRD27,STX18,LDB2,CTNND2,CTBP2,CEP295NL,KCNK10,DLGAP1,LDLRAD3,SLC9A9,MAMSTR,GRHL1,AFMID,MAPK8IP2,INPP5J,PARVA,PCLO,LRAT,KPTN,PLD1,MEAK7,DOK7,CMTM5,FBLN5,FYB2,NRDE2,SMOC2,ERO1B,PES1,Z…	9606.ENSP00000215838,9606.ENSP00000216487,9606.ENSP00000222792,9606.ENSP00000225235,9606.ENSP00000225823,9606.ENSP00000241436,9606.ENSP00000244769,9606.ENSP00000251296,9606.ENSP00000252486,9606.ENSP00000254624,9606.ENSP00000255380,9606.ENSP00000260723,9606.ENSP00000261693,9606.ENSP00000262120,9606.ENSP00000262367,9606.ENSP00000262424,9606.ENSP00000262768,9606.ENSP00000264674,9606.ENSP00000265104,…
Monarch	HP:0000118	Phenotypic abnormality	930	5129	0.05	0.3	0.0223	PPP5C,UBR7,ERCC1,SLC7A9,MYOC,GNA11,LMCD1,TBX21,FGF20,ITGB4,SULT2B1,DLD,CEBPE,OSGEP,TGM1,UNC13D,DHPS,VCL,SF3A1,TCN2,ARSA,MYH9,TXN2,PVALB,IL2RB,RIN3,PABPN1,PCK2,CYP24A1,RNF125,ACP5,MEFV,SLC6A2,AGO2,LIM2,ICAM5,CRX,EPOR,LAMB1,ITGB8,LFNG,CDH23,GALK1,ASIC2,WFS1,PUS3,PDHX,SLC25A3,MYF5,CDKN1B,OAS3,NUP107,RSPH4A,ADTRP,LTF,KCNJ13,ODC1,SLC19A2,TTR,NEK9,IFT43,FLVCR2,TGFB3,PRRX1,TSHZ3,GHSR,FLT3,BBS9,ATP7B,PEP…	9606.ENSP00000012443,9606.ENSP00000013070,9606.ENSP00000013807,9606.ENSP00000023064,9606.ENSP00000037502,9606.ENSP00000078429,9606.ENSP00000157600,9606.ENSP00000177694,9606.ENSP00000180166,9606.ENSP00000200181,9606.ENSP00000201586,9606.ENSP00000205402,9606.ENSP00000206513,9606.ENSP00000206542,9606.ENSP00000206765,9606.ENSP00000207549,9606.ENSP00000210060,9606.ENSP00000211998,9606.ENSP00000215793,…
Monarch	EFO:0007874	Gut microbiome measurement	118	485	0.18	0.32	0.0232	TCN2,CHN2,TBC1D12,ASIC2,ATXN1,IGSF21,CHRM3,BTBD16,SCARB1,TWSG1,CREBBP,TIMP2,MECOM,DNAH5,ITPK1,CDH13,ADAMTS16,IQGAP2,DLC1,SLC13A3,ZNF385D,GLT1D1,TEKT5,ARHGAP17,ADCY9,RUNX1,COL22A1,ZCCHC4,ANKRD27,STX18,CTNND2,CTBP2,CEP295NL,DLGAP1,LDLRAD3,SLC9A9,MAMSTR,AFMID,MAPK8IP2,INPP5J,PCLO,LRAT,KPTN,PLD1,MEAK7,DOK7,CMTM5,FBLN5,FYB2,NRDE2,SMOC2,PES1,ZNF536,PDE3A,RXRG,MTCL1,WDR64,OPN3,PRKN,NR5A2,LHPP,SORCS3,C8B…	9606.ENSP00000215838,9606.ENSP00000222792,9606.ENSP00000225235,9606.ENSP00000225823,9606.ENSP00000244769,9606.ENSP00000251296,9606.ENSP00000255380,9606.ENSP00000260723,9606.ENSP00000261693,9606.ENSP00000262120,9606.ENSP00000262367,9606.ENSP00000262768,9606.ENSP00000264674,9606.ENSP00000265104,9606.ENSP00000267615,9606.ENSP00000268613,9606.ENSP00000274181,9606.ENSP00000274364,9606.ENSP00000276297,…
Monarch	EFO:0003892	Pulmonary function measurement	253	1208	0.12	0.3	0.0271	SLC7A2,LMCD1,MYH9,RIN3,PCK2,CYP24A1,ZNF263,SLC6A2,RSPH6A,ITGB8,LFNG,CDH23,ASIC2,PDHX,ADTRP,TSHZ3,BBS9,HAUS3,GNGT1,TUBGCP6,SEZ6L,YWHAH,QTRT1,ALLC,CHRM3,CATSPERB,EIF4E2,BTBD16,ENOX1,MTUS1,TIMP2,ZFR2,PDZRN3,PTPN4,KIF1B,DGKD,TOP2B,CUL3,IL11,HDAC4,ASB1,MECOM,RAD18,DNAH5,BRINP1,ITPK1,TRIP11,CDH13,CBLN2,PRDM16,BOC,GNA12,DLC1,DOCK5,PROSER2,LRRC4C,SLC1A2,CDC123,ZNF385D,GLT1D1,GJA1,STK32B,TEKT5,SYCP2L,C10o…	9606.ENSP00000004531,9606.ENSP00000157600,9606.ENSP00000216181,9606.ENSP00000216487,9606.ENSP00000216780,9606.ENSP00000216862,9606.ENSP00000219069,9606.ENSP00000219833,9606.ENSP00000221538,9606.ENSP00000222573,9606.ENSP00000222725,9606.ENSP00000224721,9606.ENSP00000225823,9606.ENSP00000227868,9606.ENSP00000229583,9606.ENSP00000240587,9606.ENSP00000242067,9606.ENSP00000243706,9606.ENSP00000248572,…
Monarch	EFO:0007981	Response to thiazide	21	42	0.49	0.35	0.0283	AGO2,ZDHHC2,CREBBP,STOX2,FMN2,EFCAB11,GRIN2A,ENPP7,EYA2,PHF10,DNMT1,SLC35F1,VTA1,ADAM12,DNAAF1,ADARB2,SGCZ,TAF1C,TMC6,CAMK1D,ARMC9	9606.ENSP00000220592,9606.ENSP00000262096,9606.ENSP00000262367,9606.ENSP00000311257,9606.ENSP00000318884,9606.ENSP00000326267,9606.ENSP00000332549,9606.ENSP00000332656,9606.ENSP00000333640,9606.ENSP00000341805,9606.ENSP00000352516,9606.ENSP00000353557,9606.ENSP00000356602,9606.ENSP00000357668,9606.ENSP00000367815,9606.ENSP00000370713,9606.ENSP00000371512,9606.ENSP00000455265,9606.ENSP00000465261,…
Monarch	EFO:0004325	Blood pressure	239	1138	0.12	0.28	0.0348	SLC7A2,TNFRSF17,GNA11,RGS17,UNC13D,VCL,HSCB,C22orf31,RASIP1,CDKN1B,C1orf21,HOXB7,SORBS3,POLK,HAUS3,PEPD,ATXN1,SLC10A2,SYMPK,NEDD8,CORO7,EXOC3L2,APOE,GSE1,LAMC1,GPATCH2L,PSMD11,GNAO1,CDH20,MARK4,TFCP2L1,KAT2B,HDAC4,MECOM,ITPK1,CDH13,TTYH2,PRDM16,MEF2D,LRIG1,LIMD1,FER,CDC123,KCNE4,ACOX1,ADCY9,GUCY1A1,ENPP6,DCBLD1,C14orf93,EVA1C,RUNX1,AFAP1L2,ITPR1,CAMTA1,RPTOR,MMP14,DNAH7,CTBP2,ADCY4,VPS37A,GREM2,S…	9606.ENSP00000004531,9606.ENSP00000053243,9606.ENSP00000078429,9606.ENSP00000206262,9606.ENSP00000207549,9606.ENSP00000211998,9606.ENSP00000216027,9606.ENSP00000216071,9606.ENSP00000222145,9606.ENSP00000228872,9606.ENSP00000235307,9606.ENSP00000239165,9606.ENSP00000240123,9606.ENSP00000241436,9606.ENSP00000243706,9606.ENSP00000244137,9606.ENSP00000244769,9606.ENSP00000245312,9606.ENSP00000245934,…
Monarch	EFO:0005202	Response to hydrochlorothiazide	19	36	0.52	0.33	0.0348	AGO2,ZDHHC2,STOX2,FMN2,EFCAB11,GRIN2A,ENPP7,EYA2,PHF10,DNMT1,SLC35F1,VTA1,ADAM12,DNAAF1,ADARB2,SGCZ,TAF1C,TMC6,ARMC9	9606.ENSP00000220592,9606.ENSP00000262096,9606.ENSP00000311257,9606.ENSP00000318884,9606.ENSP00000326267,9606.ENSP00000332549,9606.ENSP00000332656,9606.ENSP00000333640,9606.ENSP00000341805,9606.ENSP00000352516,9606.ENSP00000353557,9606.ENSP00000356602,9606.ENSP00000357668,9606.ENSP00000367815,9606.ENSP00000370713,9606.ENSP00000371512,9606.ENSP00000455265,9606.ENSP00000465261,9606.ENSP00000484804
Monarch	EFO:0004731	Eye measurement	177	804	0.14	0.28	0.0369	MYH9,CGRRF1,RASIP1,BET1,CDH23,ABI3,PRRX1,BBS9,WIPF3,ATXN1,APOE,RHPN2,CHRND,MLYCD,CELSR1,SELP,KAT2B,MLPH,MECOM,RASGRF2,SEMA3A,BRINP1,CDH2,PRDM16,RALB,RAB5A,DLC1,BIN3,LRRC4C,PLBD2,FER,ZNF385D,FLT1,PID1,ANKH,OXA1L,KPNB1,CABP5,COL6A3,TAFA4,CDCP1,DNALI1,COG5,CPLX4,EVA1C,RUNX1,MFF,MGMT,CTNND2,INTS6,PDE7B,CCAR2,STOX2,CTBP2,PRMT5,STXBP6,CNDP2,FKRP,NT5DC1,NRIP1,COL10A1,GRIK1,KREMEN1,NPLOC4,RARB,OTOP2,GRIN…	9606.ENSP00000216181,9606.ENSP00000216420,9606.ENSP00000222145,9606.ENSP00000222547,9606.ENSP00000224721,9606.ENSP00000225941,9606.ENSP00000239461,9606.ENSP00000242067,9606.ENSP00000242140,9606.ENSP00000244769,9606.ENSP00000252486,9606.ENSP00000254260,9606.ENSP00000258385,9606.ENSP00000262430,9606.ENSP00000262738,9606.ENSP00000263686,9606.ENSP00000263754,9606.ENSP00000264605,9606.ENSP00000264674,…
TISSUES	BTO:0000000	Tissues, cell types and enzyme sources	2661	15199	0.04	0.76	1.56e-16	FUCA2,SLC7A2,CACNG3,TRAPPC6A,OSBPL7,PGLYRP1,RANBP9,PPP5C,UBR7,ERCC1,GPRC5A,HEBP1,SLC7A9,RTF2,AKAP11,MYOC,BOD1L1,TARBP1,TNFRSF17,VAMP3,UTS2,CBLN4,GNA11,CREB3L3,CA11,ISOC2,CD22,ST6GALNAC1,LMCD1,NOX3,ICAM3,GOLGA5,BCL3,SPP2,TIMM21,GPATCH1,TBX21,FGF20,MTMR7,CPB2,FAM234B,ITGB4,PPP1R15A,TFAP2C,SULT2B1,EPS8L1,OTUB2,TFAP4,NAT14,DLD,CCDC80,HAUS4,CEBPE,OSGEP,TGM1,UNC13D,FMO2,DHPS,VCL,TMED1,MAPK12,OSM,SF3A1,…	9606.ENSP00000002165,9606.ENSP00000004531,9606.ENSP00000005284,9606.ENSP00000006275,9606.ENSP00000007414,9606.ENSP00000008938,9606.ENSP00000011619,9606.ENSP00000012443,9606.ENSP00000013070,9606.ENSP00000013807,9606.ENSP00000014914,9606.ENSP00000014930,9606.ENSP00000023064,9606.ENSP00000023939,9606.ENSP00000025301,9606.ENSP00000037502,9606.ENSP00000040738,9606.ENSP00000040877,9606.ENSP00000053243,…	,9606.ENSP00000357873,9606.ENSP00000357881,9606.ENSP00000357905,9606.ENSP00000357980,9606.ENSP00000357986,9606.ENSP00000358001,9606.ENSP00000358019,9606.ENSP00000358183,9606.ENSP00000358200,9606.ENSP00000358223,9606.ENSP00000358247,9606.ENSP00000358301,9606.ENSP00000358307,9606.ENSP00000358327,9606.ENSP00000358365,9606.ENSP00000358413,9606.ENSP00000358715,9606.ENSP00000359073,9606.ENSP00000359085…
TISSUES	BTO:0000042	Animal	2652	15148	0.04	0.76	1.6e-16	FUCA2,SLC7A2,CACNG3,TRAPPC6A,OSBPL7,PGLYRP1,RANBP9,PPP5C,UBR7,ERCC1,GPRC5A,HEBP1,SLC7A9,RTF2,AKAP11,MYOC,BOD1L1,TARBP1,TNFRSF17,VAMP3,UTS2,CBLN4,GNA11,CREB3L3,CA11,ISOC2,CD22,LMCD1,NOX3,ICAM3,GOLGA5,BCL3,SPP2,TIMM21,GPATCH1,TBX21,FGF20,MTMR7,CPB2,FAM234B,ITGB4,PPP1R15A,TFAP2C,SULT2B1,EPS8L1,OTUB2,TFAP4,NAT14,DLD,CCDC80,HAUS4,CEBPE,OSGEP,TGM1,UNC13D,FMO2,DHPS,VCL,TMED1,MAPK12,OSM,SF3A1,TCN2,LGALS2…	9606.ENSP00000002165,9606.ENSP00000004531,9606.ENSP00000005284,9606.ENSP00000006275,9606.ENSP00000007414,9606.ENSP00000008938,9606.ENSP00000011619,9606.ENSP00000012443,9606.ENSP00000013070,9606.ENSP00000013807,9606.ENSP00000014914,9606.ENSP00000014930,9606.ENSP00000023064,9606.ENSP00000023939,9606.ENSP00000025301,9606.ENSP00000037502,9606.ENSP00000040738,9606.ENSP00000040877,9606.ENSP00000053243,…	,9606.ENSP00000357986,9606.ENSP00000358001,9606.ENSP00000358019,9606.ENSP00000358183,9606.ENSP00000358200,9606.ENSP00000358223,9606.ENSP00000358247,9606.ENSP00000358301,9606.ENSP00000358307,9606.ENSP00000358327,9606.ENSP00000358365,9606.ENSP00000358413,9606.ENSP00000358715,9606.ENSP00000359073,9606.ENSP00000359085,9606.ENSP00000359095,9606.ENSP00000359799,9606.ENSP00000359804,9606.ENSP00000359829…
TISSUES	BTO:0001489	Whole body	2291	13099	0.04	0.64	1.06e-08	FUCA2,SLC7A2,CACNG3,PGLYRP1,RANBP9,PPP5C,UBR7,ERCC1,GPRC5A,HEBP1,SLC7A9,RTF2,AKAP11,MYOC,BOD1L1,TNFRSF17,VAMP3,UTS2,GNA11,CREB3L3,CA11,ISOC2,CD22,LMCD1,NOX3,ICAM3,GOLGA5,BCL3,SPP2,TBX21,FGF20,MTMR7,CPB2,FAM234B,ITGB4,PPP1R15A,TFAP2C,SULT2B1,EPS8L1,DLD,CCDC80,HAUS4,CEBPE,OSGEP,TGM1,UNC13D,FMO2,DHPS,VCL,MAPK12,OSM,SF3A1,TCN2,LGALS2,PDXP,LGALS1,PIK3IP1,ANKRD54,XBP1,MIOX,NIPSNAP1,ARSA,PNPLA5,PNPLA3,M…	9606.ENSP00000002165,9606.ENSP00000004531,9606.ENSP00000005284,9606.ENSP00000008938,9606.ENSP00000011619,9606.ENSP00000012443,9606.ENSP00000013070,9606.ENSP00000013807,9606.ENSP00000014914,9606.ENSP00000014930,9606.ENSP00000023064,9606.ENSP00000023939,9606.ENSP00000025301,9606.ENSP00000037502,9606.ENSP00000040738,9606.ENSP00000053243,9606.ENSP00000054666,9606.ENSP00000054668,9606.ENSP00000078429,…	,9606.ENSP00000372023,9606.ENSP00000372042,9606.ENSP00000372155,9606.ENSP00000372170,9606.ENSP00000372201,9606.ENSP00000372286,9606.ENSP00000372445,9606.ENSP00000372459,9606.ENSP00000372924,9606.ENSP00000373277,9606.ENSP00000373347,9606.ENSP00000373696,9606.ENSP00000373783,9606.ENSP00000373905,9606.ENSP00000373979,9606.ENSP00000374036,9606.ENSP00000374212,9606.ENSP00000374309,9606.ENSP00000374424…
TISSUES	BTO:0000142	Brain	1064	5733	0.06	0.51	9.69e-05	FUCA2,CACNG3,PPP5C,ERCC1,HEBP1,RTF2,AKAP11,VAMP3,CREB3L3,CA11,FGF20,FAM234B,ITGB4,PPP1R15A,DLD,CCDC80,OSGEP,DHPS,SF3A1,PDXP,LGALS1,PIK3IP1,PNPLA5,EIF3D,PVALB,CERK,HDAC10,RIPK3,CNIH1,CHGA,APEX1,PABPN1,EFS,ZNF263,HSDL1,ZNF500,USP31,AGO2,SLC17A7,TLE5,FSD1,DBP,EPOR,USF2,BET1,ITGB8,HBP1,CHN2,TBC1D12,GALK1,ASIC2,LAP3,WFS1,PDHX,SLC25A3,CREBL2,CDKN1B,WDFY1,KCNJ13,ID2,TMEM59,PRDM2,AKR7A2,SLC8A2,CAMSAP2,TT…	9606.ENSP00000002165,9606.ENSP00000005284,9606.ENSP00000012443,9606.ENSP00000013807,9606.ENSP00000014930,9606.ENSP00000023939,9606.ENSP00000025301,9606.ENSP00000054666,9606.ENSP00000078445,9606.ENSP00000084798,9606.ENSP00000180166,9606.ENSP00000197268,9606.ENSP00000200181,9606.ENSP00000200453,9606.ENSP00000205402,9606.ENSP00000206423,9606.ENSP00000206542,9606.ENSP00000210060,9606.ENSP00000215793,…
TISSUES	BTO:0001484	Nervous system	1110	6016	0.06	0.51	9.74e-05	FUCA2,CACNG3,RANBP9,PPP5C,ERCC1,HEBP1,RTF2,AKAP11,VAMP3,UTS2,CREB3L3,CA11,FGF20,MTMR7,FAM234B,ITGB4,PPP1R15A,DLD,CCDC80,OSGEP,DHPS,SF3A1,PDXP,LGALS1,PIK3IP1,PNPLA5,MYH9,EIF3D,PVALB,CERK,HDAC10,RIPK3,CNIH1,CHGA,APEX1,PABPN1,EFS,ZNF263,HSDL1,ZNF500,USP31,AGO2,SLC17A7,TLE5,FSD1,DBP,EPOR,USF2,BET1,ITGB8,HBP1,CHN2,TBC1D12,GALK1,ASIC2,LAP3,WFS1,PDHX,SLC25A3,CREBL2,CDKN1B,WDFY1,KCNJ13,ID2,TMEM59,PRDM2,A…	9606.ENSP00000002165,9606.ENSP00000005284,9606.ENSP00000011619,9606.ENSP00000012443,9606.ENSP00000013807,9606.ENSP00000014930,9606.ENSP00000023939,9606.ENSP00000025301,9606.ENSP00000054666,9606.ENSP00000054668,9606.ENSP00000078445,9606.ENSP00000084798,9606.ENSP00000180166,9606.ENSP00000180173,9606.ENSP00000197268,9606.ENSP00000200181,9606.ENSP00000200453,9606.ENSP00000205402,9606.ENSP00000206423,…
TISSUES	BTO:0000227	Central nervous system	1076	5825	0.06	0.5	0.00011	FUCA2,CACNG3,RANBP9,PPP5C,ERCC1,HEBP1,RTF2,AKAP11,VAMP3,UTS2,CREB3L3,CA11,FGF20,MTMR7,FAM234B,ITGB4,PPP1R15A,DLD,CCDC80,OSGEP,DHPS,SF3A1,PDXP,LGALS1,PIK3IP1,PNPLA5,MYH9,EIF3D,PVALB,CERK,HDAC10,RIPK3,CNIH1,CHGA,APEX1,PABPN1,EFS,ZNF263,HSDL1,ZNF500,USP31,AGO2,SLC17A7,TLE5,FSD1,DBP,EPOR,USF2,BET1,ITGB8,HBP1,CHN2,TBC1D12,GALK1,ASIC2,LAP3,WFS1,PDHX,SLC25A3,CREBL2,CDKN1B,WDFY1,KCNJ13,ID2,TMEM59,PRDM2,A…	9606.ENSP00000002165,9606.ENSP00000005284,9606.ENSP00000011619,9606.ENSP00000012443,9606.ENSP00000013807,9606.ENSP00000014930,9606.ENSP00000023939,9606.ENSP00000025301,9606.ENSP00000054666,9606.ENSP00000054668,9606.ENSP00000078445,9606.ENSP00000084798,9606.ENSP00000180166,9606.ENSP00000180173,9606.ENSP00000197268,9606.ENSP00000200181,9606.ENSP00000200453,9606.ENSP00000205402,9606.ENSP00000206423,…
TISSUES	BTO:0000282	Head	1212	6642	0.06	0.5	0.00011	FUCA2,CACNG3,PPP5C,ERCC1,HEBP1,RTF2,AKAP11,MYOC,VAMP3,GNA11,CREB3L3,CA11,LMCD1,FGF20,FAM234B,ITGB4,PPP1R15A,DLD,CCDC80,OSGEP,DHPS,VCL,SF3A1,PDXP,LGALS1,PIK3IP1,ANKRD54,PNPLA5,TXN2,EIF3D,PVALB,CERK,HDAC10,RIPK3,CNIH1,CHGA,APEX1,PABPN1,EFS,ACP5,ZNF263,HSDL1,ZNF500,USP31,AGO2,SLC17A7,TLE5,FSD1,LIM2,CRX,RAB3D,DBP,EPOR,USF2,BET1,ITGB8,HBP1,CHN2,CDH23,TBC1D12,GALK1,ASIC2,LAP3,WFS1,PDHX,SLC25A3,CREBL2,C…	9606.ENSP00000002165,9606.ENSP00000005284,9606.ENSP00000012443,9606.ENSP00000013807,9606.ENSP00000014930,9606.ENSP00000023939,9606.ENSP00000025301,9606.ENSP00000037502,9606.ENSP00000054666,9606.ENSP00000078429,9606.ENSP00000078445,9606.ENSP00000084798,9606.ENSP00000157600,9606.ENSP00000180166,9606.ENSP00000197268,9606.ENSP00000200181,9606.ENSP00000200453,9606.ENSP00000205402,9606.ENSP00000206423,…
TISSUES	BTO:0000522	Gland	1244	7004	0.04	0.35	0.0073	FUCA2,SLC7A2,PGLYRP1,RANBP9,UBR7,SLC7A9,RTF2,BOD1L1,TNFRSF17,VAMP3,UTS2,GNA11,CREB3L3,ICAM3,GOLGA5,SPP2,TBX21,CPB2,ITGB4,TFAP2C,DLD,HAUS4,OSGEP,UNC13D,VCL,MAPK12,SF3A1,LGALS1,PIK3IP1,XBP1,MIOX,NIPSNAP1,ARSA,MYH9,TXN2,EIF3D,PVALB,HDAC10,GZMB,CNIH1,CHGA,APEX1,PABPN1,PCK2,PSME2,AURKA,CSTF1,AQP8,SLC6A2,TULP2,CKM,DKKL1,RSPH6A,TLE5,CDC37,HAS1,RAB3D,USF2,LAMB1,HBP1,SNX8,MEST,ST6GALNAC2,GALK1,LAP3,PDHX,S…	9606.ENSP00000002165,9606.ENSP00000004531,9606.ENSP00000008938,9606.ENSP00000011619,9606.ENSP00000013070,9606.ENSP00000023064,9606.ENSP00000023939,9606.ENSP00000040738,9606.ENSP00000053243,9606.ENSP00000054666,9606.ENSP00000054668,9606.ENSP00000078429,9606.ENSP00000078445,9606.ENSP00000160262,9606.ENSP00000163416,9606.ENSP00000168148,9606.ENSP00000177694,9606.ENSP00000181383,9606.ENSP00000200181,…
TISSUES	BTO:0003091	Urogenital system	1254	7090	0.04	0.33	0.0117	FUCA2,RANBP9,PPP5C,UBR7,ERCC1,SLC7A9,RTF2,BOD1L1,VAMP3,GNA11,LMCD1,GOLGA5,ITGB4,TFAP2C,EPS8L1,DLD,CCDC80,HAUS4,OSGEP,DHPS,VCL,SF3A1,LGALS1,PIK3IP1,XBP1,MIOX,ARSA,MYH9,TXN2,EIF3D,PVALB,UPK3A,APEX1,PCK2,PSME2,AURKA,CSTF1,ACP5,ZNF500,USP31,SLC6A2,TULP2,DKKL1,RSPH6A,TLE5,EBI3,CDC37,RAB3D,EPOR,TFPI2,BET1,TWISTNB,ITGB8,HBP1,SNX8,MEST,ST6GALNAC2,CCL13,LAP3,FRG1,SLC25A3,MYF6,MYF5,CDKN1B,NUP107,KRR1,LTF,H…	9606.ENSP00000002165,9606.ENSP00000011619,9606.ENSP00000012443,9606.ENSP00000013070,9606.ENSP00000013807,9606.ENSP00000023064,9606.ENSP00000023939,9606.ENSP00000040738,9606.ENSP00000054666,9606.ENSP00000078429,9606.ENSP00000157600,9606.ENSP00000163416,9606.ENSP00000200181,9606.ENSP00000201031,9606.ENSP00000201647,9606.ENSP00000205402,9606.ENSP00000206423,9606.ENSP00000206474,9606.ENSP00000206542,…
TISSUES	BTO:0000081	Reproductive system	1145	6444	0.04	0.31	0.0159	FUCA2,RANBP9,PPP5C,UBR7,ERCC1,RTF2,BOD1L1,VAMP3,GNA11,LMCD1,GOLGA5,ITGB4,TFAP2C,EPS8L1,DLD,CCDC80,OSGEP,DHPS,VCL,SF3A1,LGALS1,PIK3IP1,XBP1,ARSA,MYH9,TXN2,EIF3D,APEX1,PCK2,PSME2,AURKA,CSTF1,ACP5,ZNF500,USP31,SLC6A2,TULP2,DKKL1,RSPH6A,TLE5,EBI3,CDC37,RAB3D,EPOR,TFPI2,BET1,ITGB8,HBP1,MEST,ST6GALNAC2,CCL13,LAP3,FRG1,SLC25A3,MYF6,MYF5,CDKN1B,NUP107,LTF,ODC1,TMEM59,AKR7A2,SLC19A2,CAMSAP2,CPSF3,FLVCR2,T…	9606.ENSP00000002165,9606.ENSP00000011619,9606.ENSP00000012443,9606.ENSP00000013070,9606.ENSP00000013807,9606.ENSP00000023939,9606.ENSP00000040738,9606.ENSP00000054666,9606.ENSP00000078429,9606.ENSP00000157600,9606.ENSP00000163416,9606.ENSP00000200181,9606.ENSP00000201031,9606.ENSP00000201647,9606.ENSP00000205402,9606.ENSP00000206423,9606.ENSP00000206542,9606.ENSP00000210060,9606.ENSP00000211998,…
TISSUES	BTO:0001488	Endocrine gland	1138	6403	0.04	0.31	0.0159	FUCA2,SLC7A2,RANBP9,UBR7,RTF2,BOD1L1,TNFRSF17,VAMP3,UTS2,GNA11,CREB3L3,ICAM3,GOLGA5,SPP2,TBX21,CPB2,ITGB4,TFAP2C,DLD,UNC13D,VCL,MAPK12,SF3A1,LGALS1,PIK3IP1,XBP1,NIPSNAP1,ARSA,MYH9,TXN2,EIF3D,HDAC10,GZMB,CNIH1,CHGA,APEX1,PABPN1,PCK2,PSME2,AURKA,CSTF1,AQP8,SLC6A2,TULP2,CKM,DKKL1,RSPH6A,TLE5,CDC37,HAS1,RAB3D,USF2,LAMB1,HBP1,MEST,ST6GALNAC2,GALK1,LAP3,PDHX,SLC25A3,MYF6,MYF5,IFNG,NUP107,LTF,HES1,ID2,O…	9606.ENSP00000002165,9606.ENSP00000004531,9606.ENSP00000011619,9606.ENSP00000013070,9606.ENSP00000023939,9606.ENSP00000040738,9606.ENSP00000053243,9606.ENSP00000054666,9606.ENSP00000054668,9606.ENSP00000078429,9606.ENSP00000078445,9606.ENSP00000160262,9606.ENSP00000163416,9606.ENSP00000168148,9606.ENSP00000177694,9606.ENSP00000181383,9606.ENSP00000200181,9606.ENSP00000201031,9606.ENSP00000205402,…
TISSUES	BTO:0000083	Female reproductive system	1086	6111	0.04	0.29	0.0235	FUCA2,RANBP9,PPP5C,UBR7,ERCC1,RTF2,BOD1L1,VAMP3,GNA11,LMCD1,GOLGA5,ITGB4,TFAP2C,EPS8L1,DLD,CCDC80,OSGEP,DHPS,VCL,SF3A1,LGALS1,PIK3IP1,XBP1,ARSA,MYH9,TXN2,EIF3D,APEX1,PCK2,PSME2,AURKA,CSTF1,ACP5,ZNF500,USP31,SLC6A2,TULP2,DKKL1,RSPH6A,TLE5,EBI3,CDC37,RAB3D,EPOR,TFPI2,BET1,ITGB8,HBP1,MEST,ST6GALNAC2,LAP3,FRG1,SLC25A3,MYF6,MYF5,CDKN1B,NUP107,LTF,ODC1,TMEM59,AKR7A2,SLC19A2,CAMSAP2,CPSF3,FLVCR2,TGFB3,S…	9606.ENSP00000002165,9606.ENSP00000011619,9606.ENSP00000012443,9606.ENSP00000013070,9606.ENSP00000013807,9606.ENSP00000023939,9606.ENSP00000040738,9606.ENSP00000054666,9606.ENSP00000078429,9606.ENSP00000157600,9606.ENSP00000163416,9606.ENSP00000200181,9606.ENSP00000201031,9606.ENSP00000201647,9606.ENSP00000205402,9606.ENSP00000206423,9606.ENSP00000206542,9606.ENSP00000210060,9606.ENSP00000211998,…
COMPARTMENTS	GOCC:0110165	Cellular anatomical entity	2425	14060	0.03	0.59	5.26e-07	FUCA2,SLC7A2,CACNG3,TRAPPC6A,OSBPL7,PGLYRP1,RANBP9,QPCTL,PPP5C,ERCC1,GPRC5A,SLC7A9,RTF2,AKAP11,MYOC,BOD1L1,TARBP1,TNFRSF17,VAMP3,UTS2,CBLN4,GNA11,CREB3L3,CD22,ST6GALNAC1,LMCD1,NOX3,ICAM3,GOLGA5,BCL3,PRLH,SPP2,TIMM21,GPATCH1,TBX21,FGF20,MTMR7,CPB2,ITGB4,PPP1R15A,TFAP2C,SULT2B1,EPS8L1,TFAP4,NAT14,DLD,HAUS4,CEBPE,OSGEP,TGM1,UNC13D,FMO2,DHPS,VCL,TMED1,MAPK12,OSM,SF3A1,TCN2,PLA2G3,PDXP,LGALS1,MICALL1,…	9606.ENSP00000002165,9606.ENSP00000004531,9606.ENSP00000005284,9606.ENSP00000006275,9606.ENSP00000007414,9606.ENSP00000008938,9606.ENSP00000011619,9606.ENSP00000012049,9606.ENSP00000012443,9606.ENSP00000013807,9606.ENSP00000014914,9606.ENSP00000023064,9606.ENSP00000023939,9606.ENSP00000025301,9606.ENSP00000037502,9606.ENSP00000040738,9606.ENSP00000040877,9606.ENSP00000053243,9606.ENSP00000054666,…	,9606.ENSP00000365048,9606.ENSP00000365116,9606.ENSP00000365172,9606.ENSP00000365198,9606.ENSP00000365220,9606.ENSP00000365253,9606.ENSP00000365351,9606.ENSP00000365462,9606.ENSP00000365503,9606.ENSP00000365528,9606.ENSP00000365643,9606.ENSP00000365686,9606.ENSP00000365730,9606.ENSP00000365837,9606.ENSP00000365931,9606.ENSP00000365938,9606.ENSP00000366237,9606.ENSP00000366246,9606.ENSP00000366410…
COMPARTMENTS	GOCC:0005622	Intracellular	2028	11512	0.04	0.59	8.51e-07	FUCA2,TRAPPC6A,OSBPL7,PGLYRP1,RANBP9,QPCTL,PPP5C,ERCC1,RTF2,AKAP11,MYOC,BOD1L1,TARBP1,VAMP3,GNA11,CREB3L3,CD22,ST6GALNAC1,LMCD1,GOLGA5,BCL3,SPP2,TIMM21,GPATCH1,TBX21,MTMR7,ITGB4,PPP1R15A,TFAP2C,SULT2B1,EPS8L1,OTUB2,TFAP4,NAT14,DLD,HAUS4,CEBPE,OSGEP,TGM1,UNC13D,FMO2,DHPS,VCL,TMED1,MAPK12,SF3A1,TCN2,PLA2G3,PDXP,LGALS1,SRRD,ANKRD54,MICALL1,HSCB,XBP1,MIOX,NIPSNAP1,ARSA,CABP7,PNPLA3,MYH9,TXN2,EIF3D,PV…	9606.ENSP00000002165,9606.ENSP00000006275,9606.ENSP00000007414,9606.ENSP00000008938,9606.ENSP00000011619,9606.ENSP00000012049,9606.ENSP00000012443,9606.ENSP00000013807,9606.ENSP00000023939,9606.ENSP00000025301,9606.ENSP00000037502,9606.ENSP00000040738,9606.ENSP00000040877,9606.ENSP00000054666,9606.ENSP00000078429,9606.ENSP00000078445,9606.ENSP00000085219,9606.ENSP00000156626,9606.ENSP00000157600,…	,9606.ENSP00000385689,9606.ENSP00000385725,9606.ENSP00000385763,9606.ENSP00000385828,9606.ENSP00000385905,9606.ENSP00000385923,9606.ENSP00000386041,9606.ENSP00000386096,9606.ENSP00000386126,9606.ENSP00000386134,9606.ENSP00000386212,9606.ENSP00000386226,9606.ENSP00000386444,9606.ENSP00000386702,9606.ENSP00000386711,9606.ENSP00000386787,9606.ENSP00000386862,9606.ENSP00000386880,9606.ENSP00000386921…
COMPARTMENTS	GOCC:0005737	Cytoplasm	1481	8195	0.05	0.54	1.63e-05	FUCA2,TRAPPC6A,OSBPL7,PGLYRP1,RANBP9,QPCTL,PPP5C,AKAP11,MYOC,VAMP3,GNA11,CREB3L3,CD22,ST6GALNAC1,GOLGA5,BCL3,SPP2,TIMM21,MTMR7,PPP1R15A,SULT2B1,EPS8L1,DLD,OSGEP,TGM1,UNC13D,FMO2,DHPS,VCL,TMED1,MAPK12,TCN2,PLA2G3,PDXP,LGALS1,MICALL1,HSCB,XBP1,MIOX,NIPSNAP1,ARSA,CABP7,PNPLA3,MYH9,TXN2,EIF3D,PVALB,UPK3A,ZBED4,HDAC10,RIPK3,CTSG,GZMH,GZMB,CNIH1,CGRRF1,RIN3,CHGA,APEX1,PCK2,CYP24A1,AURKA,RNF125,ACP5,HSD…	9606.ENSP00000002165,9606.ENSP00000006275,9606.ENSP00000007414,9606.ENSP00000008938,9606.ENSP00000011619,9606.ENSP00000012049,9606.ENSP00000012443,9606.ENSP00000025301,9606.ENSP00000037502,9606.ENSP00000054666,9606.ENSP00000078429,9606.ENSP00000078445,9606.ENSP00000085219,9606.ENSP00000156626,9606.ENSP00000163416,9606.ENSP00000164227,9606.ENSP00000168148,9606.ENSP00000169551,9606.ENSP00000180173,…
COMPARTMENTS	GOCC:0043227	Membrane-bounded organelle	1618	9083	0.05	0.52	4.28e-05	FUCA2,TRAPPC6A,OSBPL7,PGLYRP1,RANBP9,QPCTL,PPP5C,ERCC1,GPRC5A,AKAP11,MYOC,BOD1L1,TARBP1,VAMP3,CREB3L3,CD22,ST6GALNAC1,LMCD1,ICAM3,GOLGA5,BCL3,SPP2,TIMM21,GPATCH1,TBX21,CPB2,ITGB4,PPP1R15A,TFAP2C,TFAP4,NAT14,DLD,CEBPE,OSGEP,TGM1,UNC13D,VCL,TMED1,MAPK12,SF3A1,TCN2,PLA2G3,LGALS1,MICALL1,HSCB,XBP1,NIPSNAP1,ARSA,CABP7,PNPLA3,MYH9,TXN2,UPK3A,ZBED4,HDAC10,RIPK3,CTSG,GZMH,GZMB,CNIH1,CGRRF1,RIN3,CHGA,APEX…	9606.ENSP00000002165,9606.ENSP00000006275,9606.ENSP00000007414,9606.ENSP00000008938,9606.ENSP00000011619,9606.ENSP00000012049,9606.ENSP00000012443,9606.ENSP00000013807,9606.ENSP00000014914,9606.ENSP00000025301,9606.ENSP00000037502,9606.ENSP00000040738,9606.ENSP00000040877,9606.ENSP00000054666,9606.ENSP00000078445,9606.ENSP00000085219,9606.ENSP00000156626,9606.ENSP00000157600,9606.ENSP00000160262,…	,9606.ENSP00000482599,9606.ENSP00000482620,9606.ENSP00000482841,9606.ENSP00000483345,9606.ENSP00000483356,9606.ENSP00000483364,9606.ENSP00000483888,9606.ENSP00000484288,9606.ENSP00000484804,9606.ENSP00000484824,9606.ENSP00000485010,9606.ENSP00000485033,9606.ENSP00000486891,9606.ENSP00000487365,9606.ENSP00000487693,9606.ENSP00000488422,9606.ENSP00000490393,9606.ENSP00000490685,9606.ENSP00000490726…
COMPARTMENTS	GOCC:0043231	Intracellular membrane-bounded organelle	1463	8162	0.05	0.5	9.57e-05	FUCA2,TRAPPC6A,OSBPL7,RANBP9,QPCTL,PPP5C,ERCC1,AKAP11,MYOC,BOD1L1,TARBP1,VAMP3,CREB3L3,CD22,ST6GALNAC1,LMCD1,GOLGA5,BCL3,SPP2,TIMM21,GPATCH1,TBX21,ITGB4,PPP1R15A,TFAP2C,TFAP4,NAT14,DLD,CEBPE,OSGEP,UNC13D,VCL,TMED1,MAPK12,SF3A1,TCN2,PLA2G3,LGALS1,MICALL1,HSCB,XBP1,NIPSNAP1,ARSA,CABP7,PNPLA3,MYH9,TXN2,ZBED4,HDAC10,RIPK3,CTSG,GZMH,GZMB,CNIH1,CGRRF1,RIN3,CHGA,APEX1,PABPN1,PCK2,CYP24A1,AURKA,CSTF1,RNF…	9606.ENSP00000002165,9606.ENSP00000006275,9606.ENSP00000007414,9606.ENSP00000011619,9606.ENSP00000012049,9606.ENSP00000012443,9606.ENSP00000013807,9606.ENSP00000025301,9606.ENSP00000037502,9606.ENSP00000040738,9606.ENSP00000040877,9606.ENSP00000054666,9606.ENSP00000078445,9606.ENSP00000085219,9606.ENSP00000156626,9606.ENSP00000157600,9606.ENSP00000163416,9606.ENSP00000164227,9606.ENSP00000168148,…
COMPARTMENTS	GOCC:0043226	Organelle	1776	10113	0.04	0.49	0.0001	FUCA2,CACNG3,TRAPPC6A,OSBPL7,PGLYRP1,RANBP9,QPCTL,PPP5C,ERCC1,GPRC5A,RTF2,AKAP11,MYOC,BOD1L1,TARBP1,VAMP3,CREB3L3,CD22,ST6GALNAC1,LMCD1,ICAM3,GOLGA5,BCL3,SPP2,TIMM21,GPATCH1,TBX21,CPB2,ITGB4,PPP1R15A,TFAP2C,TFAP4,NAT14,DLD,HAUS4,CEBPE,OSGEP,TGM1,UNC13D,VCL,TMED1,MAPK12,SF3A1,TCN2,PLA2G3,LGALS1,MICALL1,HSCB,XBP1,NIPSNAP1,ARSA,CABP7,PNPLA3,MYH9,TXN2,PVALB,UPK3A,ZBED4,HDAC10,RIPK3,CTSG,GZMH,GZMB,CNI…	9606.ENSP00000002165,9606.ENSP00000005284,9606.ENSP00000006275,9606.ENSP00000007414,9606.ENSP00000008938,9606.ENSP00000011619,9606.ENSP00000012049,9606.ENSP00000012443,9606.ENSP00000013807,9606.ENSP00000014914,9606.ENSP00000023939,9606.ENSP00000025301,9606.ENSP00000037502,9606.ENSP00000040738,9606.ENSP00000040877,9606.ENSP00000054666,9606.ENSP00000078445,9606.ENSP00000085219,9606.ENSP00000156626,…	,9606.ENSP00000435509,9606.ENSP00000435835,9606.ENSP00000436047,9606.ENSP00000436975,9606.ENSP00000437188,9606.ENSP00000437464,9606.ENSP00000438085,9606.ENSP00000438875,9606.ENSP00000438886,9606.ENSP00000439170,9606.ENSP00000439250,9606.ENSP00000439378,9606.ENSP00000439800,9606.ENSP00000441032,9606.ENSP00000441039,9606.ENSP00000441197,9606.ENSP00000441214,9606.ENSP00000441543,9606.ENSP00000442050…
COMPARTMENTS	GOCC:0043229	Intracellular organelle	1680	9609	0.04	0.42	0.0011	FUCA2,TRAPPC6A,OSBPL7,PGLYRP1,RANBP9,QPCTL,PPP5C,ERCC1,RTF2,AKAP11,MYOC,BOD1L1,TARBP1,VAMP3,CREB3L3,CD22,ST6GALNAC1,LMCD1,GOLGA5,BCL3,SPP2,TIMM21,GPATCH1,TBX21,ITGB4,PPP1R15A,TFAP2C,TFAP4,NAT14,DLD,HAUS4,CEBPE,OSGEP,UNC13D,VCL,TMED1,MAPK12,SF3A1,TCN2,PLA2G3,LGALS1,MICALL1,HSCB,XBP1,NIPSNAP1,ARSA,CABP7,PNPLA3,MYH9,TXN2,PVALB,UPK3A,ZBED4,HDAC10,RIPK3,CTSG,GZMH,GZMB,CNIH1,CGRRF1,RIN3,CHGA,APEX1,PABP…	9606.ENSP00000002165,9606.ENSP00000006275,9606.ENSP00000007414,9606.ENSP00000008938,9606.ENSP00000011619,9606.ENSP00000012049,9606.ENSP00000012443,9606.ENSP00000013807,9606.ENSP00000023939,9606.ENSP00000025301,9606.ENSP00000037502,9606.ENSP00000040738,9606.ENSP00000040877,9606.ENSP00000054666,9606.ENSP00000078445,9606.ENSP00000085219,9606.ENSP00000156626,9606.ENSP00000157600,9606.ENSP00000163416,…	,9606.ENSP00000467176,9606.ENSP00000467266,9606.ENSP00000467579,9606.ENSP00000467600,9606.ENSP00000467661,9606.ENSP00000468002,9606.ENSP00000468312,9606.ENSP00000468633,9606.ENSP00000468897,9606.ENSP00000468969,9606.ENSP00000469158,9606.ENSP00000470176,9606.ENSP00000471454,9606.ENSP00000472109,9606.ENSP00000472998,9606.ENSP00000473047,9606.ENSP00000473172,9606.ENSP00000473238,9606.ENSP00000473348…
UniProt Keywords	KW-0597	Phosphoprotein	1514	8122	0.06	0.7	1.08e-09	FUCA2,SLC7A2,CACNG3,TRAPPC6A,OSBPL7,RANBP9,UBR7,GPRC5A,SLC7A9,RTF2,AKAP11,BOD1L1,TARBP1,CREB3L3,ISOC2,CD22,LMCD1,ICAM3,GOLGA5,BCL3,SPP2,GPATCH1,TBX21,MTMR7,FAM234B,ITGB4,PPP1R15A,TFAP2C,SULT2B1,EPS8L1,TFAP4,DLD,RGS17,CCDC80,CEBPE,TGM1,UNC13D,DHPS,VCL,MAPK12,SF3A1,LGALS1,ANKRD54,MICALL1,XBP1,MIOX,NIPSNAP1,MYH9,EIF3D,PVALB,FAM118A,CERK,ZBED4,HDAC10,RIPK3,CHGA,APEX1,PABPN1,EFS,PCK2,PSME2,AURKA,ZNF26…	9606.ENSP00000002165,9606.ENSP00000004531,9606.ENSP00000005284,9606.ENSP00000006275,9606.ENSP00000007414,9606.ENSP00000011619,9606.ENSP00000013070,9606.ENSP00000014914,9606.ENSP00000023064,9606.ENSP00000023939,9606.ENSP00000025301,9606.ENSP00000040738,9606.ENSP00000040877,9606.ENSP00000078445,9606.ENSP00000085068,9606.ENSP00000085219,9606.ENSP00000157600,9606.ENSP00000160262,9606.ENSP00000163416,…
UniProt Keywords	KW-0025	Alternative splicing	1861	10313	0.05	0.68	1.96e-09	FUCA2,SLC7A2,TRAPPC6A,OSBPL7,CAMK1G,RANBP9,QPCTL,ERCC1,TNFRSF17,UTS2,CREB3L3,ISOC2,CD22,LMCD1,GOLGA5,MTMR7,CPB2,ITGB4,PPP1R15A,TFAP2C,SULT2B1,EPS8L1,OTUB2,DLD,CCDC80,HAUS4,TGM1,UNC13D,DHPS,VCL,MAPK12,SF3A1,SEC14L3,TCN2,PDXP,PIK3IP1,ANKRD54,XBP1,MIOX,RASL10A,ARSA,PNPLA5,PNPLA3,MYH9,EIF3D,UPK3A,FAM118A,CERK,HDAC10,RIPK3,GZMH,RIN3,PABPN1,EFS,PCK2,CYP24A1,HSDL1,ZNF500,MEFV,USP31,SLC6A2,AGO2,CLASRP,LI…	9606.ENSP00000002165,9606.ENSP00000004531,9606.ENSP00000006275,9606.ENSP00000007414,9606.ENSP00000009105,9606.ENSP00000011619,9606.ENSP00000012049,9606.ENSP00000013807,9606.ENSP00000053243,9606.ENSP00000054668,9606.ENSP00000078445,9606.ENSP00000085068,9606.ENSP00000085219,9606.ENSP00000157600,9606.ENSP00000163416,9606.ENSP00000180173,9606.ENSP00000181383,9606.ENSP00000200181,9606.ENSP00000200453,…	,9606.ENSP00000420009,9606.ENSP00000420037,9606.ENSP00000420270,9606.ENSP00000420298,9606.ENSP00000420357,9606.ENSP00000420608,9606.ENSP00000420727,9606.ENSP00000420860,9606.ENSP00000421380,9606.ENSP00000422338,9606.ENSP00000422431,9606.ENSP00000422435,9606.ENSP00000422581,9606.ENSP00000422591,9606.ENSP00000422607,9606.ENSP00000423190,9606.ENSP00000423313,9606.ENSP00000423881,9606.ENSP00000424381…
UniProt Keywords	KW-0963	Cytoplasm	967	5095	0.07	0.58	4.79e-06	OSBPL7,CAMK1G,RANBP9,PPP5C,ERCC1,HEBP1,AKAP11,GNA11,ISOC2,LMCD1,BCL3,MTMR7,FAM234B,SULT2B1,EPS8L1,RGS17,HAUS4,OSGEP,UNC13D,VCL,MAPK12,PLA2G3,PDXP,SRRD,ANKRD54,HSCB,XBP1,MIOX,CABP7,MYH9,EIF3D,CERK,ZBED4,HDAC10,RIPK3,RIN3,APEX1,PABPN1,AURKA,MEFV,AGO2,TULP2,RELB,CKM,FSD1,CDC37,RASIP1,ATE1,ABI3,LAP3,FRG1,CDKN1B,OAS3,KRR1,RSPH4A,FBXO5,LTF,NEU2,ID2,AKR7A2,CAMSAP2,TTR,MED28,NEK9,IFT43,SORBS3,BBS9,WIPF3,…	9606.ENSP00000007414,9606.ENSP00000009105,9606.ENSP00000011619,9606.ENSP00000012443,9606.ENSP00000013807,9606.ENSP00000014930,9606.ENSP00000025301,9606.ENSP00000078429,9606.ENSP00000085068,9606.ENSP00000157600,9606.ENSP00000164227,9606.ENSP00000180173,9606.ENSP00000197268,9606.ENSP00000201586,9606.ENSP00000201647,9606.ENSP00000206262,9606.ENSP00000206474,9606.ENSP00000206542,9606.ENSP00000207549,…
